# Supplementary material for: Species Distribution Models Reveal Varying Degrees of Refugia From the Invasive Asian Needle Ant for Native Ants Versus Ant‐Plant Seed Dispersal Mutualisms
Source: Ecol Evol. 2025 Jan 16;15(1):e70750. doi: 10.1002/ece3.70750 (PMC11739460; doi:10.1002/ece3.70750)
Supplement: Supplementary file 2 — Appendix S2. [file ECE3-15-e70750-s002.csv]

OBJECTID	SpecimenCo	Genus	Determined	CollectedB	DateCollec	Country	Latitude	Longitude	Source
1	casent0104843	aphaenogaster		G.J. Umphrey	7/9/87 0:00	United States	36.39374	-81.04341	AntWeb
2	casent0636855	aphaenogaster	B. DeMarco	B. DeMarco	9/5/09 0:00	United States	38.49195	-77.38295	AntWeb
4	casent0648251	aphaenogaster	W. Mackay	W&E Mackay	7/1/09 0:00	United States	36.00236	-78.65628	AntWeb
5	casent0648252	aphaenogaster	W. Mackay	W&E Mackay	6/26/09 0:00	United States	34.13956	-84.7005	AntWeb
7	casent0755070	aphaenogaster	M.M. Prebus	M.M. Prebus	5/24/15 0:00	United States	38.948826	-78.29839	AntWeb
11	casent0761061	aphaenogaster	Ward	P. S.	Ward	United States	40.70525	-73.8395	AntWeb
12	casent0761086	aphaenogaster	Ward	P. S.	Ward	Canada	44.98741	-64.06006	AntWeb
14	casent0862367	aphaenogaster	Ward	P. S.	Ward	United States	38.97651	-77.20692	AntWeb
15	casent0914476	aphaenogaster	W. MacKay	W. MacKay	None	United States	33.16068	-90.93233	AntWeb
16	fmnhins0000049607	aphaenogaster		M. R. Smith	None	United States	40.110588	-88.20727	AntWeb
22	fmnhins0000049638	aphaenogaster	Bernice DeMarco	M. Johnson	10/21/68 0:00	United States	42.033363	-87.8834	AntWeb
23	fmnhins0000049648	aphaenogaster	Bernice DeMarco	C. H. Seevers	H. S. Dybas	United States	41.699142	-87.84508	AntWeb
29	fmnhins0000050233	aphaenogaster		W. J. Gerhard	None	United States	39.90779	-75.387856	AntWeb
35	fmnhins0000050244	aphaenogaster	Bernice DeMarco	W. J. Gerhard	None	United States	41.17036	-76.87691	AntWeb
38	fmnhins0000062937	aphaenogaster	William P. MacKay		6/22/09 0:00	United States	33.96753	-83.72375	AntWeb
39	fmnhins0000062941	aphaenogaster	William P. MacKay		8/29/87 0:00	United States	30.706682	-88.18888	AntWeb
41	fmnhins0000106329	aphaenogaster	R. E. Gregg	E. V. Miller	5/22/37 0:00	United States	41.84921	-86.6678	AntWeb
42	fmnhins0000106330	aphaenogaster	R. E. Gregg	R. E. Gregg	5/4/35 0:00	United States	41.667255	-87.83033	AntWeb
43	fmnhins0000106331	aphaenogaster	R. E. Gregg	J. K. Griffith	4/6/43 0:00	United States	41.02836	-91.5984	AntWeb
44	fmnhins0000106332	aphaenogaster	R. E. Gregg	E. V. Gregg	7/6/58 0:00	United States	38.072914	-78.793076	AntWeb
45	fmnhins0000106333	aphaenogaster	R. E. Gregg	A. E. Emerson	4/2/37 0:00	United States	37.48027	-90.475876	AntWeb
46	fmnhins0000106334	aphaenogaster	R. E. Gregg	R. E. Gregg	10/10/36 0:00	United States	41.649483	-87.08587	AntWeb
47	fmnhins0000106335	aphaenogaster	R. E. Gregg	R. E. Gregg	8/6/58 0:00	United States	38.24041	-78.71058	AntWeb
48	fmnhins0000106336	aphaenogaster	R. E. Gregg	R. E. Gregg	7/27/41 0:00	United States	35.71426	-83.51016	AntWeb
49	fmnhins0000106337	aphaenogaster	R. E. Gregg	D. C. Lowrie	5/29/32 0:00	United States	39.889484	-87.20731	AntWeb
50	fmnhins0000106338	aphaenogaster	R. E. Gregg	J. W. Jones	6/5/47 0:00	United States	35.161896	-85.147934	AntWeb
51	fmnhins0000106339	aphaenogaster	R. E. Gregg	R. E. Gregg	7/3/49 0:00	United States	38.075005	-104.98666	AntWeb
53	fmnhins0000106341	aphaenogaster	R. E. Gregg	R. E. Gregg	5/29/37 0:00	United States	41.660892	-86.96241	AntWeb
57	fmnhins0000106345	aphaenogaster	R. E. Gregg	R. E. Gregg	9/20/44 0:00	United States	40.007973	-105.32971	AntWeb
58	fmnhins0000106346	aphaenogaster	R. E. Gregg	R. E. Gregg	8/22/52 0:00	United States	42.600803	-91.532745	AntWeb
59	fmnhins0000106347	aphaenogaster	R. E. Gregg	R. O. Schuster	6/1/41 0:00	United States	41.335926	-73.87402	AntWeb
61	fmnhins0000106349	aphaenogaster	R. E. Gregg	R. E. Gregg	4/18/36 0:00	United States	41.511974	-87.96561	AntWeb
62	fmnhins0000106350	aphaenogaster	R. E. Gregg	R. E. Gregg	5/16/36 0:00	United States	42.32639	-88.17259	AntWeb
63	fmnhins0000106351	aphaenogaster	R. E. Gregg	R. E. Gregg	9/13/49 0:00	United States	43.655525	-96.20253	AntWeb
65	fmnhins0000106353	aphaenogaster	R. E. Gregg	R. O. Schuster	5/25/41 0:00	United States	40.876488	-73.789856	AntWeb
68	fmnhins0000106356	aphaenogaster	R. E. Gregg	R. E. Gregg	6/8/35 0:00	United States	41.587704	-87.03883	AntWeb
70	fmnhins0000106358	aphaenogaster	R. E. Gregg	R. E. Gregg	9/10/49 0:00	United States	42.144825	-90.157974	AntWeb
74	fmnhins0000106362	aphaenogaster	R. E. Gregg	A. E. Emerson	4/2/37 0:00	United States	38.04255	-90.494514	AntWeb
76	fmnhins0000106364	aphaenogaster	R. E. Gregg	D. C. Lowrie	5/14/43 0:00	United States	38.73088	-88.08531	AntWeb
79	fmnhins0000106367	aphaenogaster	R. E. Gregg	D. C. Lowrie	6/14/39 0:00	United States	35.70704	-83.382935	AntWeb
80	fmnhins0000106368	aphaenogaster	R. E. Gregg	Z. Ivaska	7/5/38 0:00	United States	42.18615	-86.30836	AntWeb
83	fmnhins0000106371	aphaenogaster	R. E. Gregg	R. E. Gregg	7/28/41 0:00	United States	35.654263	-83.43683	AntWeb
84	fmnhins0000106372	aphaenogaster	R. E. Gregg	R. E. Gregg	5/15/37 0:00	United States	41.622814	-87.1917	AntWeb
87	fmnhins0000106375	aphaenogaster	R. E. Gregg	E. J. Long	9/12/44 0:00	United States	43.4501	-87.222015	AntWeb
89	fmnhins0000106377	aphaenogaster	R. E. Gregg	C. C. Hoff	6/2/46 0:00	United States	41.191704	-90.38013	AntWeb
94	fmnhins0000106382	aphaenogaster	R. E. Gregg	R. E. Gregg	6/1/35 0:00	United States	41.42985	-81.3911	AntWeb
98	fmnhins0000106616	aphaenogaster	R. E. Gregg	R. E. Gregg	6/19/58 0:00	United States	35.671757	-83.58072	AntWeb
102	fmnhins0000106620	aphaenogaster	R. E. Gregg	E. V. Gregg	7/13/58 0:00	United States	39.641518	-74.64758	AntWeb
104	fmnhins0000106622	aphaenogaster	R. E. Gregg	R. E. Gregg	7/8/58 0:00	United States	38.729313	-77.10738	AntWeb
109	fmnhins0000120561	aphaenogaster		S. Hadfield	12/2/58 0:00	United States	41.64082	-87.64137	AntWeb
110	fmnhins0000120567	aphaenogaster	Sidney Hadfield	S. Hadfield	5/30/58 0:00	United States	41.318447	-88.99469	AntWeb
113	fmnhins0000120572	aphaenogaster	Karl H. Stephan	W. R. Suter	5/1/83 0:00	United States	34.95093	-95.08024	AntWeb
114	fmnhins0002820914	aphaenogaster	�. Chapp	R. W. Hamilton	4/23/83 0:00	United States	40.395676	-89.8773	AntWeb
125	fmnhins0002822024	aphaenogaster	Kyle Bradford	K. Bradford	C. Vispo	United States	42.175488	-73.71812	AntWeb
127	mem231298	aphaenogaster	MacGown	J.A.		United States	36.50083	-75.861946	AntWeb
138	mem231309	aphaenogaster			3/3/03 0:00	United States	35.68611	-83.509445	AntWeb
142	ss190582ss13a163	aphaenogaster	S. Schär	S. Schär	7/1/13 0:00	United States	43.86	-76.18	AntWeb
143	ss190582ss13b021	aphaenogaster	S. Schär	S. Schär	7/17/13 0:00	United States	42.51	-72.2	AntWeb
144	utic00204334	aphaenogaster	Wild	Alex	Wild	United States	39.4449	-75.7135	AntWeb
146	utic00204660	aphaenogaster	Wild	Alex	Wild	United States	43.91	-69.96	AntWeb
148	casent0103572	aphaenogaster		Mark Deyrup	6/20/02 0:00	United States	32.58294	-82.15512	AntWeb
151	casent0106668	aphaenogaster		Ward	P.S.	United States	30.67	-87.905	AntWeb
152	casent0221945	aphaenogaster	Ward	P. S.	Ward	United States	35.81782	-78.78653	AntWeb
154	casent0629007	aphaenogaster	B. Demarco	J. Longino	7/22/83 0:00	United States	36.15	-79.066666	AntWeb
156	casent0629009	aphaenogaster	B. Demarco	J. Longino	6/22/83 0:00	United States	39.016666	-77.11667	AntWeb
159	casent0906104	aphaenogaster		Resasco	J.	United States	33.36988	-81.70264	AntWeb
160	fmnhins0000049642	aphaenogaster		M. R. Smith	4/1/28 0:00	United States	33.495674	-88.42726	AntWeb
165	fmnhins0000049647	aphaenogaster		W. R. Suter	8/18/65 0:00	United States	31.204105	-81.97359	AntWeb
169	fmnhins0000106656	aphaenogaster		R. E. Gregg	6/28/59 0:00	United States	35.46726	-80.253334	AntWeb
170	fmnhins0000106657	aphaenogaster		A. C. Cole	3/12/38 0:00	United States	36.061195	-83.745735	AntWeb
173	fmnhins0000106792	aphaenogaster		R. E. Gregg	7/1/58 0:00	United States	34.734734	-76.806076	AntWeb
174	fmnhins0000106793	aphaenogaster		A. C. Cole	5/29/38 0:00	United States	35.450577	-83.37724	AntWeb
175	fmnhins0000106794	aphaenogaster		R. E. Gregg	7/1/58 0:00	United States	35.557762	-76.58262	AntWeb
176	fmnhins0000106795	aphaenogaster		R. E. Gregg	6/24/58 0:00	United States	35.594254	-83.84184	AntWeb
180	fmnhins0000120495	aphaenogaster		W. R. Suter	6/16/65 0:00	United States	28.146126	-82.75677	AntWeb
181	fmnhins0000120496	aphaenogaster		W. R. Suter	8/25/65 0:00	United States	27.245	-81.298	AntWeb
182	fmnhins0000120497	aphaenogaster		W. R. Suter	6/1/65 0:00	United States	29.218742	-82.086494	AntWeb
183	fmnhins0000120499	aphaenogaster		W. R. Suter	8/4/65 0:00	United States	30.65631	-84.208916	AntWeb
185	fmnhins0000120502	aphaenogaster		W. R. Suter	7/24/65 0:00	United States	30.41048	-83.894165	AntWeb
187	fmnhins0000120504	aphaenogaster		W. R. Suter	6/16/65 0:00	United States	29.252674	-82.72337	AntWeb
188	fmnhins0000120505	aphaenogaster		W. R. Suter	7/8/65 0:00	United States	30.397896	-84.23372	AntWeb
189	fmnhins0000120506	aphaenogaster		W. R. Suter	6/18/65 0:00	United States	26.121992	-80.45352	AntWeb
190	fmnhins0000120828	aphaenogaster		W. R. Suter	7/20/65 0:00	United States	30.403406	-84.40742	AntWeb
191	fmnhins0000120856	aphaenogaster		W. R. Suter	7/25/65 0:00	United States	29.885206	-84.97519	AntWeb
192	fmnhins0000120976	aphaenogaster		W. R. Suter	7/17/65 0:00	United States	30.422512	-84.11867	AntWeb
193	fmnhins0000120977	aphaenogaster		W. R. Suter	7/25/65 0:00	United States	30.05798	-85.18992	AntWeb
194	fmnhins0000120980	aphaenogaster		T. C. Schneirla	None	Canada	41.654217	-82.82074	AntWeb
195	fmnhins0000120987	aphaenogaster		W. R. Suter	8/7/65 0:00	United States	34.128563	-84.64101	AntWeb
196	jtlc000006558	aphaenogaster	B. DeMarco	J. Longino	6/12/05 0:00	United States	34.76667	-76.76667	AntWeb
198	lacment141096	aphaenogaster	B. DeMarco	J. Longino	8/23/86 0:00	United States	38.983334	-77.23333	AntWeb
200	lacment141101	aphaenogaster	B. DeMarco	J. Longino	8/23/86 0:00	United States	39.033333	-77.083336	AntWeb
201	lacment142174	aphaenogaster	B. DeMarco	J. Longino	8/21/98 0:00	United States	38.48333	-78.33333	AntWeb
205	lacment142196	aphaenogaster	B. DeMarco	J. Longino	8/21/98 0:00	United States	38.53333	-78.35	AntWeb
206	mem228229	aphaenogaster	MacGown	J.A.		United States	33.216946	-89.095	AntWeb
215	mem228238	aphaenogaster	MacGown	J.A.		United States	33.254166	-89.105835	AntWeb
219	mem228242	aphaenogaster	MacGown	J.A.		United States	33.255	-89.09139	AntWeb
222	mem228245	aphaenogaster	MacGown	J.A.		United States	31.86139	-88.555	AntWeb
224	mem228247	aphaenogaster	MacGown	J.A.		United States	33.228333	-89.132774	AntWeb
243	mem228266	aphaenogaster	MacGown	J.A.		United States	33.172222	-89.06528	AntWeb
262	mem228285	aphaenogaster	MacGown	J.A.		United States	33.208332	-89.075554	AntWeb
265	mem228288	aphaenogaster	MacGown	J.A.		United States	33.197224	-89.05556	AntWeb
270	mem228293	aphaenogaster	MacGown	J.A.		United States	34.484444	-88.395	AntWeb
280	mem228303	aphaenogaster	MacGown	J.A.		United States	34.096943	-88.86056	AntWeb
289	mem228312	aphaenogaster	MacGown	J.A.		United States	34.56167	-88.26722	AntWeb
294	mem228317	aphaenogaster	MacGown	J.A.		United States	34.50778	-88.3025	AntWeb
295	mem228318	aphaenogaster	MacGown	J.A.		United States	34.44361	-88.516945	AntWeb
302	mem228325	aphaenogaster	MacGown	J.A.		United States	34.009445	-88.89667	AntWeb
307	mem228330	aphaenogaster	MacGown	J.A.		United States	34.406113	-88.6375	AntWeb
308	mem228331	aphaenogaster	MacGown	J.A.		United States	33.391945	-88.71111	AntWeb
309	mem228333	aphaenogaster	MacGown	J.A.		United States	33.058613	-87.031944	AntWeb
337	mem228361	aphaenogaster			5/5/03 0:00	United States	32.399166	-88.70861	AntWeb
377	mem228412	aphaenogaster			9/15/02 0:00	United States	33.28389	-88.75528	AntWeb
386	mem228421	aphaenogaster	MacGown	J.A.		United States	34.800278	-87.33028	AntWeb
390	mem228427	aphaenogaster	MacGown	J.A.		United States	30.629444	-89.048615	AntWeb
392	mem228429	aphaenogaster	MacGown	J.A.		United States	34.517776	-87.50389	AntWeb
393	mem228430	aphaenogaster	MacGown	J.A.		United States	33.308334	-87.67611	AntWeb
395	mem228432	aphaenogaster			10/9/02 0:00	United States	33.51139	-88.73556	AntWeb
403	mem228450	aphaenogaster			6/19/03 0:00	United States	33.483612	-88.660835	AntWeb
416	mem228463	aphaenogaster			6/23/03 0:00	United States	33.344166	-88.814445	AntWeb
439	mem228486	aphaenogaster			6/23/03 0:00	United States	33.38	-88.82889	AntWeb
443	mem228490	aphaenogaster			6/23/03 0:00	United States	33.345833	-88.90889	AntWeb
448	mem228495	aphaenogaster			6/23/03 0:00	United States	33.343613	-88.83305	AntWeb
501	mem228548	aphaenogaster	MacGown	J.A.		United States	33.300278	-88.60833	AntWeb
518	mem228565	aphaenogaster			7/15/03 0:00	United States	32.4425	-88.56917	AntWeb
522	mem228569	aphaenogaster			8/18/05 0:00	United States	33.35361	-88.65972	AntWeb
524	mem228571	aphaenogaster	MacGown	J.A.		United States	30.4175	-87.83056	AntWeb
781	mem228828	aphaenogaster			7/2/03 0:00	United States	30.301111	-88.61278	AntWeb
782	mem228829	aphaenogaster	MacGown	J.A.		United States	33.212776	-89.38917	AntWeb
795	mem228842	aphaenogaster	MacGown	J.A.		United States	34.795555	-87.37556	AntWeb
801	mem228848	aphaenogaster	MacGown	J.A.		United States	33.525276	-90.25056	AntWeb
805	mem228856	aphaenogaster	MacGown	J.A.		United States	31.071388	-91.51139	AntWeb
807	mem228858	aphaenogaster	MacGown	J.A.		United States	33.809444	-89.36083	AntWeb
809	mem228860	aphaenogaster	MacGown	J.A.		United States	31.563055	-89.84417	AntWeb
815	mem228866	aphaenogaster	MacGown	J.A.		United States	31.515833	-91.12805	AntWeb
819	mem228870	aphaenogaster	MacGown	J.A.		United States	34.49889	-85.61833	AntWeb
828	mem228879	aphaenogaster	MacGown	J.A.		United States	31.596945	-91.200836	AntWeb
830	mem228881	aphaenogaster	MacGown	J.A.		United States	31.605833	-91.23055	AntWeb
832	mem228883	aphaenogaster	MacGown	J.A.		United States	33.252777	-88.77028	AntWeb
836	mem228887	aphaenogaster	MacGown	J.A.		United States	33.481945	-89.99695	AntWeb
838	mem228889	aphaenogaster	MacGown	J.A.		United States	34.665	-89.46611	AntWeb
842	mem228893	aphaenogaster	MacGown	J.A.		United States	34.129444	-89.890274	AntWeb
846	mem228897	aphaenogaster	MacGown	J.A.		United States	32.203335	-89.26889	AntWeb
850	mem228901	aphaenogaster	MacGown	J.A.		United States	32.336666	-89.43916	AntWeb
855	mem228909	aphaenogaster			6/17/08 0:00	United States	33.100277	-88.52055	AntWeb
859	mem228913	aphaenogaster			6/5/03 0:00	United States	33.04889	-89.56722	AntWeb
861	mem228915	aphaenogaster			6/15/06 0:00	United States	34.256668	-88.886665	AntWeb
864	mem228920	aphaenogaster	MacGown	J.A.		United States	31.723612	-91.17555	AntWeb
866	mem228922	aphaenogaster	MacGown	J.A.		United States	33.13639	-89.41389	AntWeb
867	mem228923	aphaenogaster	MacGown	J.A.		United States	31.970278	-90.95611	AntWeb
869	mem228925	aphaenogaster	MacGown	J.A.		United States	32.86972	-90.11389	AntWeb
870	mem228926	aphaenogaster	MacGown	J.A.		United States	33.025276	-89.912224	AntWeb
871	mem228927	aphaenogaster	MacGown	J.A.		United States	32.883335	-88.821945	AntWeb
872	mem228928	aphaenogaster	MacGown	J.A.		United States	33.048054	-89.93972	AntWeb
873	mem228929	aphaenogaster	MacGown	J.A.		United States	33.999443	-89.99167	AntWeb
874	mem228930	aphaenogaster	MacGown	J.A.		United States	32.754166	-91.12889	AntWeb
875	mem228931	aphaenogaster	MacGown	J.A.		United States	32.689724	-90.83806	AntWeb
877	mem228933	aphaenogaster	MacGown	J.A.		United States	34.50083	-85.634445	AntWeb
879	mem228935	aphaenogaster	MacGown	J.A.		United States	32.35361	-88.66	AntWeb
880	mem228936	aphaenogaster			5/25/06 0:00	United States	32.47389	-88.79889	AntWeb
885	mem228941	aphaenogaster			6/25/02 0:00	United States	33.470833	-88.934166	AntWeb
887	mem228943	aphaenogaster			1/8/02 0:00	United States	33.414722	-88.789444	AntWeb
888	mem228944	aphaenogaster			12/19/07 0:00	United States	33.361	-88.53822	AntWeb
890	mem228946	aphaenogaster	MacGown	J.A.		United States	32.252777	-89.26222	AntWeb
892	mem228948	aphaenogaster	MacGown	J.A.		United States	33.739445	-89.95	AntWeb
895	mem228951	aphaenogaster			4/27/06 0:00	United States	32.238056	-89.64111	AntWeb
896	mem228952	aphaenogaster			6/3/03 0:00	United States	30.834167	-88.733055	AntWeb
897	mem228953	aphaenogaster	MacGown	J.A.		United States	32.002777	-90.89472	AntWeb
899	mem228955	aphaenogaster			6/27/02 0:00	United States	33.518612	-89.315834	AntWeb
901	mem228957	aphaenogaster			10/6/08 0:00	United States	33.34028	-88.88	AntWeb
905	mem228961	aphaenogaster	MacGown	J.A.		United States	33.299446	-88.869446	AntWeb
910	mem228966	aphaenogaster	MacGown	J.A.		United States	33.229168	-88.91278	AntWeb
931	mem228987	aphaenogaster	MacGown	J.A.		United States	33.300278	-88.775276	AntWeb
942	mem228998	aphaenogaster	MacGown	J.A.		United States	33.273888	-88.81	AntWeb
966	mem229022	aphaenogaster	MacGown	J.A.		United States	33.28583	-88.742775	AntWeb
976	mem229032	aphaenogaster	MacGown	J.A.		United States	33.25111	-88.7475	AntWeb
978	mem229034	aphaenogaster	MacGown	J.A.		United States	33.25139	-88.83139	AntWeb
980	mem229036	aphaenogaster	MacGown	J.A.		United States	33.22278	-88.83139	AntWeb
990	mem229046	aphaenogaster	MacGown	J.A.		United States	33.403057	-88.8925	AntWeb
997	mem229053	aphaenogaster	MacGown	J.A.		United States	33.27833	-88.79361	AntWeb
1000	mem229056	aphaenogaster	MacGown	J.A.		United States	33.35472	-88.87778	AntWeb
1002	mem229058	aphaenogaster	MacGown	J.A.		United States	33.233612	-88.80167	AntWeb
1004	mem229060	aphaenogaster	MacGown	J.A.		United States	33.264446	-88.780556	AntWeb
1013	mem229069	aphaenogaster			6/6/07 0:00	United States	32.309444	-88.69806	AntWeb
1018	mem229074	aphaenogaster			8/15/08 0:00	United States	32.3425	-88.64472	AntWeb
1024	mem229080	aphaenogaster			6/24/02 0:00	United States	33.525	-88.44222	AntWeb
1026	mem229082	aphaenogaster			4/27/06 0:00	United States	32.125	-89.02917	AntWeb
1038	mem229094	aphaenogaster	MacGown	J.A.		United States	34.605835	-88.17917	AntWeb
1052	mem229118	aphaenogaster	MacGown	J.A.		United States	32.10361	-88.68806	AntWeb
1059	mem229125	aphaenogaster	MacGown	J.A.		United States	32.385277	-88.54417	AntWeb
1062	mem229128	aphaenogaster	MacGown	J.A.		United States	33.148056	-88.46639	AntWeb
1064	mem229130	aphaenogaster	MacGown	J.A.		United States	34.97889	-89.742226	AntWeb
1066	mem229132	aphaenogaster	MacGown	J.A.		United States	33.800278	-89.73028	AntWeb
1068	mem229134	aphaenogaster	MacGown	J.A.		United States	31.14889	-89.24639	AntWeb
1070	mem229136	aphaenogaster	MacGown	J.A.		United States	32.57	-89.406944	AntWeb
1084	mem229150	aphaenogaster	MacGown	J.A.		United States	27.3475	-82.50139	AntWeb
1085	mem229151	aphaenogaster	MacGown	J.A.		United States	35.122776	-92.936386	AntWeb
1091	mem229157	aphaenogaster			5/12/05 0:00	United States	34.549446	-85.59	AntWeb
1092	mem229158	aphaenogaster	MacGown	J.A.		United States	34.8375	-87.95528	AntWeb
1094	mem229160	aphaenogaster	MacGown	J.A.		United States	33.22278	-88.81	AntWeb
1102	mem229168	aphaenogaster			6/6/07 0:00	United States	32.518612	-88.55028	AntWeb
1103	mem229169	aphaenogaster	MacGown	J.A.		United States	31.988056	-89.05194	AntWeb
1105	mem229171	aphaenogaster	MacGown	J.A.		United States	32.586945	-89.45472	AntWeb
1107	mem229173	aphaenogaster			6/3/03 0:00	United States	30.8375	-89.135	AntWeb
1109	mem229175	aphaenogaster	MacGown	J.A.		United States	34.524166	-88.285835	AntWeb
1111	mem229177	aphaenogaster			6/25/02 0:00	United States	33.50778	-89.02	AntWeb
1112	mem229178	aphaenogaster			6/17/02 0:00	United States	33.37417	-88.77611	AntWeb
1125	mem229207	aphaenogaster	MacGown	J.A.		United States	33.082222	-89.52583	AntWeb
1128	mem229210	aphaenogaster	MacGown	J.A.		United States	33.970833	-88.92	AntWeb
1131	mem229213	aphaenogaster	MacGown	J.A.		United States	33.434723	-88.30111	AntWeb
1138	mem229220	aphaenogaster	MacGown	J.A.		United States	30.989166	-88.62	AntWeb
1149	mem229231	aphaenogaster	MacGown	J.A.		United States	30.381945	-89.05639	AntWeb
1154	mem229236	aphaenogaster	MacGown	J.A.		United States	33.505554	-89.92694	AntWeb
1164	mem229246	aphaenogaster	MacGown	J.A.		United States	34.605556	-88.1925	AntWeb
1201	mem229283	aphaenogaster	MacGown	J.A.		United States	35.111946	-92.94972	AntWeb
1202	mem229284	aphaenogaster	MacGown	J.A.		United States	32.604443	-82.425	AntWeb
1210	mem229293	aphaenogaster	MacGown	J.A.		United States	30.927778	-88.59861	AntWeb
1212	mem229295	aphaenogaster	MacGown	J.A.		United States	32.642776	-89.79639	AntWeb
1215	mem229298	aphaenogaster	MacGown	J.A.		United States	33.522778	-89.257225	AntWeb
1216	mem229299	aphaenogaster	MacGown	J.A.		United States	33.646946	-89.22667	AntWeb
1218	mem229301	aphaenogaster	MacGown	J.A.		United States	32.843334	-89.67	AntWeb
1219	mem229302	aphaenogaster	MacGown	J.A.		United States	30.787777	-89.81944	AntWeb
1220	mem229303	aphaenogaster	MacGown	J.A.		United States	31.026667	-89.1925	AntWeb
1231	mem229318	aphaenogaster	MacGown	J.A.		United States	33.802223	-89.78639	AntWeb
1240	mem229327	aphaenogaster	MacGown	J.A.		United States	34.925835	-88.172775	AntWeb
1249	mem229336	aphaenogaster	MacGown	J.A.		United States	30.921389	-88.63361	AntWeb
1255	mem229342	aphaenogaster	MacGown	J.A.		United States	34.787777	-88.24167	AntWeb
1319	mem229406	aphaenogaster	MacGown	J.A.		United States	33.171112	-90.93667	AntWeb
1330	mem229419	aphaenogaster	MacGown	J.A.		United States	34.23	-88.61833	AntWeb
1335	mem229426	aphaenogaster	MacGown	J.A.		United States	33.155556	-89.04528	AntWeb
1336	mem229427	aphaenogaster	MacGown	J.A.		United States	33.798054	-89.76861	AntWeb
1337	mem229428	aphaenogaster	MacGown	J.A.		United States	34.261112	-88.89861	AntWeb
1338	mem229429	aphaenogaster	MacGown	J.A.		United States	33.400555	-88.90583	AntWeb
1345	mem229436	aphaenogaster	MacGown	J.A.		United States	34.384167	-85.63	AntWeb
1346	mem229437	aphaenogaster	MacGown	J.A.		United States	32.530834	-82.45639	AntWeb
1421	mem229512	aphaenogaster	MacGown	J.A.		United States	32.84	-89.478615	AntWeb
1432	mem229527	aphaenogaster	MacGown	J.A.		United States	30.668888	-89.79361	AntWeb
1436	mem229531	aphaenogaster	MacGown	J.A.		United States	33.451946	-88.565834	AntWeb
1439	mem229534	aphaenogaster	MacGown	J.A.		United States	32.320557	-89.679726	AntWeb
1445	mem229541	aphaenogaster	MacGown	J.A.		United States	32.662777	-89.761665	AntWeb
1447	mem229543	aphaenogaster	MacGown	J.A.		United States	34.855556	-89.64167	AntWeb
1450	mem229546	aphaenogaster	MacGown	J.A.		United States	32.554165	-82.12278	AntWeb
1453	mem229549	aphaenogaster	MacGown	J.A.		United States	32.576946	-84.27333	AntWeb
1456	mem229552	aphaenogaster	MacGown	J.A.		United States	35.61639	-83.120834	AntWeb
1457	mem229554	aphaenogaster	MacGown	J.A.		United States	35.044167	-88.73167	AntWeb
1469	mem229566	aphaenogaster	MacGown	J.A.		United States	35.211945	-86.251114	AntWeb
1471	mem229568	aphaenogaster	MacGown	J.A.		United States	35.2225	-86.25278	AntWeb
1474	mem229571	aphaenogaster	MacGown	J.A.		United States	35.381943	-88.770836	AntWeb
1476	mem229573	aphaenogaster	MacGown	J.A.		United States	35.407223	-86.17472	AntWeb
1478	mem229575	aphaenogaster	Barone	J.A.		United States	30.407223	-85.53667	AntWeb
1486	mem229583	aphaenogaster	MacGown	J.A.		United States	31.135834	-89.23417	AntWeb
1497	mem229594	aphaenogaster	MacGown	J.A.		United States	33.425278	-88.30361	AntWeb
1498	mem229595	aphaenogaster			10/20/09 0:00	United States	34.150276	-88.81778	AntWeb
1500	mem229597	aphaenogaster	MacGown	J.A.		United States	34.747223	-88.55972	AntWeb
1501	mem229598	aphaenogaster	MacGown	J.A.		United States	33.0025	-88.5575	AntWeb
1502	mem229599	aphaenogaster	MacGown	J.A.		United States	32.101387	-88.69972	AntWeb
1506	mem229603	aphaenogaster	MacGown	J.A.		United States	34.62361	-87.803055	AntWeb
1540	utic00201173	aphaenogaster	Wild	Alex	Willer	United States	33.9	-83.38	AntWeb
1541	antweb1038008	aphaenogaster		A.W. Thomas	5/2/14 0:00	Canada	45.982	-66.754	AntWeb
1542	casent0104844	aphaenogaster		P.S. Ward	9/16/81 0:00	Canada	46.6739	-81.62959	AntWeb
1543	casent0105719	aphaenogaster			5/21/33 0:00	United States	42.552017	-76.291046	AntWeb
1544	casent0221005	aphaenogaster	Ward	P. S.	Ward	Canada	44.63553	-63.6437	AntWeb
1545	casent0636851	aphaenogaster	B. DeMarco	B. DeMarco	5/19/09 0:00	United States	42.71317	-84.37317	AntWeb
1547	casent0648092	aphaenogaster	W. Mackay	W&E Mackay	6/19/07 0:00	Canada	42.08447	-82.44814	AntWeb
1549	casent0755033	aphaenogaster	M.M. Prebus	M.M. Prebus	5/22/15 0:00	United States	42.460686	-71.15548	AntWeb
1558	casent0842371	aphaenogaster	Ward	P. S.	Ward	Canada	44.63212	-63.60533	AntWeb
1559	casent0862162	aphaenogaster	Ward	P. S.	Ward	United States	41.22339	-81.56395	AntWeb
1560	casent0914477	aphaenogaster	W. MacKay	W.; E. MacKay	6/26/09 0:00	United States	34.76139	-84.70861	AntWeb
1561	fmnhins0000049633	aphaenogaster	Bernice DeMarco	C. H. Seevers	None	United States	35.51749	-86.580444	AntWeb
1565	fmnhins0000049639	aphaenogaster		D. H. Kistner	6/17/54 0:00	United States	43.666508	-73.51124	AntWeb
1569	fmnhins0000062931	aphaenogaster	William P. MacKay		4/2/47 0:00	United States	33.485664	-85.80913	AntWeb
1570	fmnhins0000062936	aphaenogaster	William P. MacKay		6/27/09 0:00	United States	34.72242	-83.72228	AntWeb
1573	fmnhins0000062991	aphaenogaster	William P. MacKay		3/24/08 0:00	Mexico	23.61511	-99.20344	AntWeb
1574	fmnhins0000106651	aphaenogaster		B. Elias	6/16/75 0:00	United States	40.160004	-77.68681	AntWeb
1575	fmnhins0000106652	aphaenogaster		R. E. Gregg	8/4/61 0:00	United States	42.065376	-71.24783	AntWeb
1576	fmnhins0000106660	aphaenogaster		R. E. Gregg	6/23/58 0:00	United States	35.64207	-83.443	AntWeb
1582	fmnhins0000106666	aphaenogaster		R. E. Gregg	7/15/58 0:00	United States	41.527084	-79.111404	AntWeb
1584	fmnhins0000106668	aphaenogaster		R. E. Gregg	6/21/58 0:00	United States	35.513145	-83.306076	AntWeb
1585	fmnhins0000106669	aphaenogaster		M. Rappaport	4/8/55 0:00	United States	42.331764	-71.12116	AntWeb
1586	fmnhins0000106670	aphaenogaster		R. E. Gregg	6/25/58 0:00	United States	35.54176	-83.49322	AntWeb
1595	fmnhins0002976768	aphaenogaster	Sean B. Menke	S. B. Menke	7/2/12 0:00	United States	42.424084	-88.32661	AntWeb
1596	fmnhins0003165653	aphaenogaster	Bernice DeMarco	B. DeMarco	5/31/09 0:00	United States	42.79664	-84.38747	AntWeb
1597	jtlc-vial-001762	aphaenogaster	J. Longino	J. Longino	8/26/07 0:00	United States	43.91957	-70.03943	AntWeb
1598	jtlc000006267	aphaenogaster	J. Longino	J. Longino	7/25/04 0:00	United States	35.56667	-83.1	AntWeb
1600	jtlc000006587	aphaenogaster	J. Longino	J. Longino	6/18/05 0:00	United States	39.03333	-79.31667	AntWeb
1605	jtlc000006626	aphaenogaster	J. Longino	J. Longino	6/19/05 0:00	United States	39.13333	-79.21667	AntWeb
1608	jtlc000006664	aphaenogaster	J. Longino	J. Longino	6/21/05 0:00	United States	45.56667	-84.66667	AntWeb
1621	mem231227	aphaenogaster			6/9/09 0:00	United States	35.679443	-83.6	AntWeb
1644	mem231250	aphaenogaster	MacGown	J.A.		United States	35.831665	-83.19639	AntWeb
1645	mem231252	aphaenogaster			6/11/09 0:00	United States	35.568054	-83.07056	AntWeb
1664	mem231271	aphaenogaster	MacGown	J.A.		United States	35.253334	-85.7625	AntWeb
1667	ss190582ss13a161	aphaenogaster	S. Schär	S. Schär	7/1/13 0:00	United States	40.7	-74.47	AntWeb
1668	ss190582ss13a162	aphaenogaster	S. Schär	S. Schär	7/1/13 0:00	United States	40.79	-76.41	AntWeb
1669	utic00200859	aphaenogaster	Wild	Alex	Wild	United States	42.7834	-77.318	AntWeb
1670	utic00213501	aphaenogaster	Wild	Alex	Wild	United States	42.699	-77.403	AntWeb
1672	artharch00035557	aphaenogaster		S. Gupta	7/1/84 0:00	United States	29.65	-82.333336	AntWeb
1673	artharch00035558	aphaenogaster		Walter S. Suter	8/22/65 0:00	United States	29.45	-82.1	AntWeb
1674	artharch00035559	aphaenogaster		Lloyd R. Davis	Jr.	United States	30.566668	-84.975	AntWeb
1675	artharch00035560	aphaenogaster		Mark Deyrup	4/23/89 0:00	United States	29.966667	-82.75	AntWeb
1676	artharch00035561	aphaenogaster		John Keithley	10/7/87 0:00	United States	30.2	-82.63333	AntWeb
1677	artharch00035562	aphaenogaster		Walter S. Suter	6/13/87 0:00	United States	30.973	-87.264	AntWeb
1679	artharch00035564	aphaenogaster		Mark Deyrup	4/23/89 0:00	United States	30.816668	-85.28333	AntWeb
1680	artharch00035565	aphaenogaster		Mark Deyrup	9/12/14 0:00	United States	30.644	-84.214	AntWeb
1681	artharch00035566	aphaenogaster		Mark Deyrup	Stephen Deyrup	United States	30.3	-84.63333	AntWeb
1682	artharch00035567	aphaenogaster		Mark Deyrup	1/31/01 0:00	United States	29.316668	-82.61667	AntWeb
1683	artharch00035568	aphaenogaster		Mark Deyrup	Lloyd R. Davis	United States	29.03	-82.716	AntWeb
1684	artharch00035569	aphaenogaster		Mark Deyrup	Stefan Cover	United States	30.483334	-84.98333	AntWeb
1685	artharch00035570	aphaenogaster		Lloyd R. Davis	Jr.	United States	30.569	-84.948	AntWeb
1686	artharch00035571	aphaenogaster		Mark Deyrup	6/10/83 0:00	United States	29.184	-81.712	AntWeb
1687	artharch00035572	aphaenogaster		Lloyd R. Davis	Jr.	United States	29.283333	-81.933334	AntWeb
1688	artharch00035573	aphaenogaster		Mark Deyrup	8/13/94 0:00	United States	30.7	-81.683334	AntWeb
1689	artharch00035574	aphaenogaster		Mark Deyrup	Stefan Cover	United States	30.416666	-86.76667	AntWeb
1690	artharch00035704	aphaenogaster		Lloyd R. Davis	Jr.	United States	28.383333	-81.5	AntWeb
1691	artharch00035705	aphaenogaster		Zachary Prusak	9/26/93 0:00	United States	28.77	-81.501	AntWeb
1692	artharch00035706	aphaenogaster		Mark Deyrup	9/24/90 0:00	United States	28.6	-81.333336	AntWeb
1693	artharch00035707	aphaenogaster		David T. Corey	5/1/83 0:00	United States	28.6	-81.202	AntWeb
1694	artharch00035709	aphaenogaster		Lloyd R. Davis	Jr.	United States	29.716667	-82	AntWeb
1695	artharch00035710	aphaenogaster		Lloyd R. Davis	Jr.	United States	29.5015	-81.808	AntWeb
1696	artharch00035711	aphaenogaster		Walter S. Suter	6/13/87 0:00	United States	30.958334	-87.21667	AntWeb
1697	artharch00035712	aphaenogaster		Mark Deyrup	Leif Deyrup	United States	30.966667	-86.83667	AntWeb
1698	artharch00035713	aphaenogaster		Mark Deyrup	9/30/06 0:00	United States	28.707666	-81.291	AntWeb
1699	artharch00035714	aphaenogaster		Zachary Prusak	10/22/94 0:00	United States	28.933332	-81.01667	AntWeb
1700	artharch00035715	aphaenogaster		Mark Deyrup	7/9/89 0:00	United States	30.716667	-86.11667	AntWeb
1701	artharch00035716	aphaenogaster		Mark Deyrup	Stefan Cover	United States	30.666666	-86.38333	AntWeb
1702	artharch00035717	aphaenogaster		Walter S. Suter	6/13/87 0:00	United States	30.666666	-85.941666	AntWeb
1703	artharch00035718	aphaenogaster		P. W. Kovarik	5/6/97 0:00	United States	30.733334	-85.53333	AntWeb
1704	artharch00048973	aphaenogaster		Mark Deyrup	5/22/93 0:00	United States	28.536	-81.018	AntWeb
1705	artharch00049129	aphaenogaster		Mark Deyrup	Nancy Deyrup	United States	28.041	-81.048	AntWeb
1706	casent0103585	aphaenogaster		Deyrup; Cover	5/11/00 0:00	United States	30.41667	-84.98333	AntWeb
1707	casent0103588	aphaenogaster		David Corey	7/1/84 0:00	United States	28.6	-81.21667	AntWeb
1711	casent0221944	aphaenogaster	Ward	P. S.	Ward	United States	35.73546	-78.6767	AntWeb
1712	casent0648239	aphaenogaster	W. Mackay	E. O. Wilson	9/11/50 0:00	United States	39.14844	-86.23056	AntWeb
1713	casent0648286	aphaenogaster	J. Longino	R.S. Anderson	6/6/18 0:00	United States	36.09393	-86.36954	AntWeb
1714	casent0648387	aphaenogaster	J. Longino	R.S. Anderson	6/13/18 0:00	United States	35.18399	-93.60374	AntWeb
1716	casent0648410	aphaenogaster	J. Longino	R.S. Anderson	6/13/18 0:00	United States	35.75978	-93.44989	AntWeb
1720	casent0755131	aphaenogaster	M.M. Prebus	M.M. Prebus	5/25/15 0:00	United States	39.189075	-76.698906	AntWeb
1722	fmnhins0000046075	aphaenogaster	Shawn T. Dash	K. Ward	9/27/03 0:00	United States	39.6806	-75.7386	AntWeb
1723	fmnhins0000046076	aphaenogaster	Shawn T. Dash	K. Bennett	9/12/03 0:00	United States	39.555668	-76.09406	AntWeb
1728	fmnhins0000049617	aphaenogaster		M. R. Smith	None	United States	33.887054	-88.30893	AntWeb
1733	fmnhins0000049622	aphaenogaster			7/1/15 0:00	United States	39.811504	-74.98294	AntWeb
1734	fmnhins0000062926	aphaenogaster	William P. MacKay		6/22/09 0:00	United States	33.60128	-85.1656	AntWeb
1738	fmnhins0000106636	aphaenogaster	R. E. Gregg	E. V. Gregg	8/30/67 0:00	United States	37.606342	-89.186844	AntWeb
1745	fmnhins0000120550	aphaenogaster		C. H. Seevers	4/15/41 0:00	United States	41.744476	-87.83784	AntWeb
1747	fmnhins0000120552	aphaenogaster	M. Talbot	C. H. Seevers	4/28/34 0:00	United States	41.473095	-87.06114	AntWeb
1748	fmnhins0000120553	aphaenogaster	M. Talbot	L. C. Cole	7/26/42 0:00	United States	41.662807	-88.53702	AntWeb
1749	fmnhins0000120554	aphaenogaster	Sidney Hadfield	S. Hadfield	5/11/57 0:00	United States	41.71083	-86.66917	AntWeb
1753	fmnhins0000120559	aphaenogaster		T. C. Schneirla	4/28/29 0:00	United States	39.80645	-83.88687	AntWeb
1759	fmnhins0000120573	aphaenogaster	William L. Brown Jr.	B. M. O'Connor	6/26/76 0:00	United States	32.352	-90.84749	AntWeb
1768	lacment142236	aphaenogaster	J. Longino	J. Longino	8/27/98 0:00	United States	35.23333	-97.21667	AntWeb
1805	mem229796	aphaenogaster	MacGown	J.A.		United States	32.576946	-84.290276	AntWeb
1847	mem229844	aphaenogaster	MacGown	J.A.		United States	32.72222	-89.70306	AntWeb
1850	mem229847	aphaenogaster	MacGown	J.A.		United States	34.470833	-88.42028	AntWeb
1855	mem229852	aphaenogaster	MacGown	J.A.		United States	32.3	-90.25916	AntWeb
1860	mem229857	aphaenogaster	MacGown	J.A.		United States	34.409443	-89.501945	AntWeb
1862	mem229859	aphaenogaster	MacGown	J.A.		United States	33.82	-89.34139	AntWeb
1863	mem229860	aphaenogaster	MacGown	J.A.		United States	32.430832	-90.15361	AntWeb
1865	mem229862	aphaenogaster	MacGown	J.A.		United States	34.407776	-89.90389	AntWeb
1866	mem229863	aphaenogaster	MacGown	J.A.		United States	30.876667	-89.1575	AntWeb
1868	mem229865	aphaenogaster	MacGown	J.A.		United States	32.575554	-82.4425	AntWeb
1946	mem229971	aphaenogaster	MacGown	J.A.		United States	32.47972	-93.59194	AntWeb
1955	mem229981	aphaenogaster	MacGown	J.A.		United States	33.925	-88.85083	AntWeb
1962	mem229988	aphaenogaster	MacGown	J.A.		United States	32.268333	-89.3925	AntWeb
2008	mem230034	aphaenogaster			7/10/02 0:00	United States	33.50139	-88.990555	AntWeb
2017	mem230043	aphaenogaster	MacGown	J.A.		United States	33.59	-89.5875	AntWeb
2038	mem230064	aphaenogaster			6/26/02 0:00	United States	33.403057	-88.82972	AntWeb
2039	mem230065	aphaenogaster	MacGown	J.A.		United States	32.986668	-88.359726	AntWeb
2044	mem230070	aphaenogaster			8/19/05 0:00	United States	33.47389	-88.79889	AntWeb
2047	mem230073	aphaenogaster			5/26/04 0:00	United States	31.94	-90.435555	AntWeb
2048	mem230074	aphaenogaster			7/16/02 0:00	United States	32.034443	-90.64306	AntWeb
2049	mem230075	aphaenogaster	MacGown	J.A.		United States	33.628613	-88.89667	AntWeb
2050	mem230076	aphaenogaster	MacGown	J.A.		United States	33.529167	-88.641945	AntWeb
2052	mem230079	aphaenogaster	MacGown	J.A.		United States	32.335278	-89.28611	AntWeb
2055	mem230084	aphaenogaster	MacGown	J.A.		United States	32.529724	-89.958336	AntWeb
2056	mem230085	aphaenogaster			6/21/05 0:00	United States	32.296944	-90.86916	AntWeb
2058	mem230087	aphaenogaster			6/14/06 0:00	United States	31.311111	-90.32833	AntWeb
2059	mem230088	aphaenogaster			7/1/02 0:00	United States	32.323055	-90.365555	AntWeb
2063	mem230092	aphaenogaster	MacGown	J.A.		United States	31.266834	-87.675	AntWeb
2085	mem230126	aphaenogaster	MacGown	J.A.		United States	33.669445	-88.57972	AntWeb
2106	mem230147	aphaenogaster	MacGown	J.A.		United States	33.461945	-89.59611	AntWeb
2109	mem230150	aphaenogaster	MacGown	J.A.		United States	33.739334	-88.95	AntWeb
2119	mem230160	aphaenogaster	MacGown	J.A.		United States	32.919445	-88.94861	AntWeb
2121	mem230162	aphaenogaster	MacGown	J.A.		United States	32.918335	-88.2975	AntWeb
2150	mem230197	aphaenogaster	MacGown	J.A.		United States	32.94472	-87.15722	AntWeb
2164	mem230211	aphaenogaster	MacGown	J.A.		United States	34.12472	-89.61472	AntWeb
2170	mem230219	aphaenogaster	MacGown	J.A.		United States	33.273888	-88.776665	AntWeb
2244	mem230293	aphaenogaster	MacGown	J.A.		United States	33.286667	-88.77805	AntWeb
2258	mem230307	aphaenogaster	MacGown	J.A.		United States	33.219444	-88.913055	AntWeb
2262	mem230311	aphaenogaster	MacGown	J.A.		United States	35.60278	-83.82361	AntWeb
2276	mem230325	aphaenogaster	MacGown	J.A.		United States	30.634722	-89.793335	AntWeb
2277	mem230326	aphaenogaster	MacGown	J.A.		United States	33.432777	-89.69	AntWeb
2292	mem230341	aphaenogaster	MacGown	J.A.		United States	34.616665	-88.195274	AntWeb
2297	mem230346	aphaenogaster	MacGown	J.A.		United States	32.381943	-88.770836	AntWeb
2304	mem230353	aphaenogaster	MacGown	J.A.		United States	32.520832	-88.49084	AntWeb
2308	mem230360	aphaenogaster	MacGown	J.A.		United States	33.694443	-88.77389	AntWeb
2311	mem230363	aphaenogaster	MacGown	J.A.		United States	32.36972	-90.67194	AntWeb
2314	mem230366	aphaenogaster	MacGown	J.A.		United States	32.80639	-88.71889	AntWeb
2316	mem230368	aphaenogaster	MacGown	J.A.		United States	32.628887	-88.493614	AntWeb
2318	mem230370	aphaenogaster	MacGown	J.A.		United States	32.808613	-88.611664	AntWeb
2319	mem230371	aphaenogaster	MacGown	J.A.		United States	30.793888	-89.65945	AntWeb
2320	mem230372	aphaenogaster	MacGown	J.A.		United States	33.662224	-88.43833	AntWeb
2321	mem230373	aphaenogaster	MacGown	J.A.		United States	31.5475	-91.42611	AntWeb
2323	ss190582ss13a164	aphaenogaster	S. Schär	S. Schär	5/18/13 0:00	United States	42.37	-71.13	AntWeb
2325	utic00200970	aphaenogaster	Wild	Alex	Holley	United States	40.13111	-88.14944	AntWeb
2326	utic00204300	aphaenogaster	Wild	Alex	Wild	United States	39.088737	-75.43829	AntWeb
2328	utic00212189	aphaenogaster	Wild	Alex	Durden	United States	40.15	-87.74	AntWeb
2331	Abrams Creek	aphaenogaster	DAM	DAM	None	United States	35.61037	-83.9312	DAM
2332	Albright Grove	aphaenogaster	DAM	DAM	None	United States	35.73447	-83.28062	DAM
2333	Brushy Mtn	aphaenogaster	DAM	DAM	None	United States	35.37802	-83.43026	DAM
2334	Brushy Mtn Myrtle	aphaenogaster	DAM	DAM	None	United States	35.67667	-83.43149	DAM
2336	Cataloochee	aphaenogaster	DAM	DAM	None	United States	35.58613	-83.08137	DAM
2337	Elkmont	aphaenogaster	DAM	DAM	None	United States	35.61249	-83.54256	DAM
2342	Purchase Knob	aphaenogaster	DAM	DAM	None	United States	35.59196	-83.05956	DAM
2343	Ramsey Cascades	aphaenogaster	DAM	DAM	None	United States	35.7083	-83.34219	DAM
2344	Snakeden Ridge	aphaenogaster	DAM	DAM	None	United States	35.74359	-83.2198	DAM
2345	Treemont	aphaenogaster	DAM	DAM	None	United States	35.64238	-83.69629	DAM
