# Supplementary material for: Species Distribution Models Reveal Varying Degrees of Refugia From the Invasive Asian Needle Ant for Native Ants Versus Ant‐Plant Seed Dispersal Mutualisms
Source: Ecol Evol. 2025 Jan 16;15(1):e70750. doi: 10.1002/ece3.70750 (PMC11739460; doi:10.1002/ece3.70750)
Supplement: Supplementary file 3 — Appendix S3. [file ECE3-15-e70750-s010.R]

#################### Script B. chinensis  Analyses #########################

library(ggplot2)
library(FSA)
library(ggsignif)
library(ggpubr)

setwd("~/Documents/PhD/Bewick Lab/Ant Projects/Asian Needle Ant/B_chinensis_SI")

data<-read.csv("Near_Analysis_Results.csv")
attach(data)
data.aov<-kruskal.test(data$NEAR_DIST~data$Site_Type)
data.aov
PT = dunnTest(NEAR_DIST ~ Site_Type,
              data=data,
              method="bh")
PT


data1<-read.csv("fig2a.csv")


data1.aov<-kruskal.test(data1$NEAR_DIST~data1$Site_Type)
data1.aov
PT = dunnTest(NEAR_DIST ~ Site_Type,
              data=data1,
              method="bh")
PT


data2<-read.csv("fig2b.csv")
data2.aov<-kruskal.test(data2$NEAR_DIST~data2$Site_Type)
data2.aov
PT = dunnTest(NEAR_DIST ~ Site_Type,
              data=data2,
              method="bh")
PT


agg<-aggregate(NEAR_DIST~Site_Type,data = data,mean)
agg
agg1<-agg
agg1$Label<-c("***","***","***")
agg1$SE<-agg1$NEAR_DIST


library(ggpubr)

my_comparisons1 = list( c("Present", "Disturbed"), c("Present", "Undisturbed"), c("Disturbed", "Undisturbed"))


my_comparisons = list( c("Present", "Disturbed"), c("Present", "Undisturbed"), c("Disturbed", "Undisturbed"), c("Present", "Burn"), c("Present", "Disturbed") )

A<-ggplot(data1,aes(x=reorder(Site_Type,NEAR_DIST),y=NEAR_DIST))+
  stat_summary(fun.data=mean_se,geom="errorbar",colour="black",width=0.2)+
  stat_summary(fun=mean,geom="point",colour="blue",size=4)+
  labs(x="SITE",y="Distance to nearest GSMNP Road (meters)",title = "")+
  stat_compare_means(test="kruskal.test", comparisons = my_comparisons, label.y = c(100, 505, 1000),bracket.size = 1)+
  stat_compare_means(label.y = 2000)+
    theme_classic(base_size = 18)


B<-ggplot(data2,aes(x=reorder(Site_Type,NEAR_DIST),y=NEAR_DIST))+
  stat_summary(fun.data=mean_se,geom="errorbar",colour="black",width=0.2)+
  stat_summary(fun=mean,geom="point",colour="blue",size=4)+
  labs(x="SITE",y="Distance to nearest GSMNP Road (meters)",title = "")+
  stat_compare_means(test="kruskal.test", comparisons = my_comparisons, label.y = c(100, 505, 1000),bracket.size = 1)+
  stat_compare_means(label.y = 1000)+
  theme_classic(base_size = 18)


library(patchwork)

pdf(file = "Near_Analyses.pdf",   # The directory you want to save the file in
    width = 16, # The width of the plot in inches
    height = 6) # The height of the plot in inches
A+B
dev.off()


data<-read.csv("BioClim_GSMNP_and_Native.csv")
#Annual Preciptation is Bioclim 12
#Coldest Quarter Precipitation is Bioclim 19


library(ggpmisc)
ggplot(data, aes(ELEVATION, COLD_Q, color = Group)) + 
  geom_point() + 
  geom_smooth(method = "glm", method.args = list(family = "poisson")) + 
  labs( 
    title = "",  
    x = "Elevation (meters)", 
    y = "Preciptation (mm) during Coldest Quarter of Year" 
  ) +theme_classic() + theme(text = element_text(size=20))


model<-glm(COLD_Q ~ ELEVATION + Group, family ="poisson", data = data)
summary(model)


ggplot(data, aes(ELEVATION, ANNUAL_PRECIP, color = Group)) + 
  geom_point() + 
  geom_smooth(method = "glm", method.args = list(family = "poisson")) + 
  labs( 
    title = "",  
    x = "Elevation (meters)", 
    y = "Annual Precipitation" 
  ) +theme_classic() + theme(text = element_text(size=20))


model<-glm(ANNUAL_PRECIP ~ ELEVATION + Group, family ="poisson", data = data)
summary(model)
