# Supplementary material for: Species Distribution Models Reveal Varying Degrees of Refugia From the Invasive Asian Needle Ant for Native Ants Versus Ant‐Plant Seed Dispersal Mutualisms
Source: Ecol Evol. 2025 Jan 16;15(1):e70750. doi: 10.1002/ece3.70750 (PMC11739460; doi:10.1002/ece3.70750)
Supplement: Supplementary file 4 — Appendix S4. [file ECE3-15-e70750-s006.R]

#################### Script B. chinensis GSMNP Near Analysis #########################

library(ggplot2)
library(FSA)
library(ggsignif)
library(ggpubr)

setwd("~/Documents/PhD/Bewick Lab/Ant Projects/Asian Needle Ant/B_chinensis_SI")

data<-read.csv("Near_Analysis_Results.csv")
attach(data)
data.aov<-kruskal.test(data$NEAR_DIST~data$Site_Type)
data.aov
PT = dunnTest(NEAR_DIST ~ Site_Type,
              data=data,
              method="bh")
PT


data1<-read.csv("fig2a.csv")


data1.aov<-kruskal.test(data1$NEAR_DIST~data1$Site_Type)
data1.aov
PT = dunnTest(NEAR_DIST ~ Site_Type,
              data=data1,
              method="bh")
PT


data2<-read.csv("fig2b.csv")
data2.aov<-kruskal.test(data2$NEAR_DIST~data2$Site_Type)
data2.aov
PT = dunnTest(NEAR_DIST ~ Site_Type,
              data=data2,
              method="bh")
PT


agg<-aggregate(NEAR_DIST~Site_Type,data = data,mean)
agg
agg1<-agg
agg1$Label<-c("***","***","***")
agg1$SE<-agg1$NEAR_DIST


A<-ggplot(data1,aes(x=reorder(Site_Type,NEAR_DIST),y=NEAR_DIST))+
  stat_summary(fun.data=mean_se,geom="errorbar",colour="black",width=0.2)+
  stat_summary(fun=mean,geom="point",colour="blue",size=4)+
  labs(x="SITE",y="Distance to nearest GSMNP Road (meters)",title = "Distance to GSMNP road by site type")+
  #stat_compare_means(test="kruskal.test", comparisons = my_comparisons, label.y = c(100, 505, 1000),bracket.size = 1)+
  stat_compare_means(label.y = 2000)+
    theme_classic(base_size = 18)


B<-ggplot(data2,aes(x=reorder(Site_Type,NEAR_DIST),y=NEAR_DIST))+
  stat_summary(fun.data=mean_se,geom="errorbar",colour="black",width=0.2)+
  stat_summary(fun=mean,geom="point",colour="blue",size=4)+
  labs(x="SITE",y="Distance to nearest GSMNP Road (meters)",title = "Distance to GSMNP road by site type")+
  #stat_compare_means(test="kruskal.test", comparisons = my_comparisons, label.y = c(100, 505, 1000),bracket.size = 1)+
  stat_compare_means(label.y = 2000)+
  theme_classic(base_size = 18)


library(ggpubr)

my_comparisons1 = list( c("Present", "Disturbed"), c("Present", "Undisturbed"), c("Disturbed", "Undisturbed"))


ggplot(data1, x = "Site_Type", y = "NEAR_DIST")+ 
  stat_compare_means(comparisons = my_comparisons1, label.y = c(29, 35, 40))+
  stat_compare_means(label.y = 45)
  


my_comparisons = list( c("Present", "Disturbed"), c("Present", "Undisturbed"), c("Disturbed", "Undisturbed"), c("Present", "Burn"), c("Present", "Disturbed") )


ggplot(data, x = "Site_Type", y = "NEAR_DIST")+ 
  stat_compare_means(comparisons = my_comparisons, label.y = c(29, 35, 40))+
  stat_compare_means(label.y = 45)
