# Supplementary material for: Species Distribution Models Reveal Varying Degrees of Refugia From the Invasive Asian Needle Ant for Native Ants Versus Ant‐Plant Seed Dispersal Mutualisms
Source: Ecol Evol. 2025 Jan 16;15(1):e70750. doi: 10.1002/ece3.70750 (PMC11739460; doi:10.1002/ece3.70750)
Supplement: Supplementary file 5 — Appendix S5. [file ECE3-15-e70750-s020.csv]

OBJECTID_1	SpecimenCo	Species	Country	Latitude	Longitude	Where_I_Go	ELEVATION	ANNUAL_PRECIP	COLD_Q	Group
1	casent0742299	chinensis	Japan	24.33	123.717	Ant_Web	200	2364	481	Native
2	GABI_01722468	chinensis	Japan	35.65	139.77	GABI	11	1432	138	Native
3	GABI_01755324	chinensis	Japan	34.197737	129.292597	GABI	19	2047	210	Native
4	GABI_01755325	chinensis	Japan	33.167384	129.710414	GABI	13	1945	216	Native
5	GABI_01755326	chinensis	Japan	32.747147	129.871987	GABI	6	1985	223	Native
10	GABI_01936053	chinensis	Japan	33.75	130.9	GABI	383	1947	235	Native
11	GABI_02294146	chinensis	Japan	34.665638	135.151026	GABI	6	1351	151	Native
12	GABI_02294147	chinensis	Japan	34.690083	135.195511	GABI	11	1329	143	Native
13	GABI_00347529	chinensis	Japan	30.34264	130.5302	GABI	1213	3398	471	Native
14	GABI_00347446	chinensis	Japan	28.33238	129.4549	GABI	322	2649	443	Native
15	GABI_00347467	chinensis	Japan	29.8444	129.8694	GABI	303	2978	484	Native
16	GABI_01936352	chinensis	Japan	27.373412	128.580543	GABI	177	2178	374	Native
17	GABI_01936351	chinensis	Japan	27.041845	128.424954	GABI	31	2072	410	Native
18	GABI_01936353	chinensis	Japan	27.809168	128.955235	GABI	87	2278	392	Native
19	GABI_01936354	chinensis	Japan	28.029155	129.233943	GABI	50	2359	455	Native
20	GABI_01936355	chinensis	Japan	28.121863	129.238657	GABI	145	2433	410	Native
21	GABI_01936356	chinensis	Japan	30.458338	130.201362	GABI	154	2608	434	Native
23	GABI_00347480	chinensis	Japan	30.43876	130.9609	GABI	20	2957	449	Native
24	GABI_00347506	chinensis	Japan	30.598	130.9609	GABI	88	2888	424	Native
25	GABI_01916272	chinensis	Japan	33.8446	132.7712	GABI	46	1620	177	Native
26	GABI_01935997	chinensis	Japan	35.968889	140.631389	GABI	31	1432	176	Native
27	GABI_01936000	chinensis	Japan	35.15361111	139.1336111	GABI	57	1785	292	Native
28	GABI_01936001	chinensis	Japan	35.5894	139.4978	GABI	42	1553	154	Native
103	GABI_00374377	chinensis	Thailand	18.83333333	98.1	GABI	1229	1089	20	Native
104	GABI_01720376	chinensis	Thailand	18.98333	99.333333	GABI	975	1134	22	Native
105	GABI_01936459	chinensis	China	29.249167	118.134722	GABI	784	1902	228	Native
106	GABI_01936461	chinensis	China	29.133333	118.45	GABI	235	1666	218	Native
107	GABI_01935996	chinensis	China	22.42335	114.126	GABI	632	2028	113	Native
108	GABI_01936435	chinensis	Taiwan	23.9179	120.6775	GABI	101	1986	136	Native
109	GABI_00972394	chinensis	South_Korea	37.79	127.4688889	GABI	166	1273	58	Native
110	GABI_00633331	chinensis	South_Korea	37.44	127.08	GABI	170	1315	70	Native
111	GABI_00974224	chinensis	South_Korea	37.38194444	128.1119444	GABI	510	1313	81	Native
112	GABI_00973887	chinensis	South_Korea	36.82	127.3855556	GABI	237	1295	86	Native
113	GABI_00973214	chinensis	South_Korea	36.40861111	128.9808333	GABI	436	1166	96	Native
114	GABI_00374806	chinensis	South_Korea	36.533333	127.9	GABI	571	1330	86	Native
115	GABI_00974365	chinensis	South_Korea	36.32666667	127.8416667	GABI	215	1250	87	Native
116	GABI_00973680	chinensis	South_Korea	35.4	129.0494444	GABI	131	1300	92	Native
117	GABI_00973495	chinensis	South_Korea	35.5325	128.0713889	GABI	335	1350	81	Native
118	GABI_00973967	chinensis	South_Korea	35.7375	127.0891667	GABI	477	1352	106	Native
119	GABI_00974316	chinensis	South_Korea	35.24583333	127.3638889	GABI	98	1333	101	Native
120	GABI_00973997	chinensis	South_Korea	34.90194444	126.8127778	GABI	353	1383	111	Native
79	CUAC000150356	chinensis	United States	35.6751	-83.7173	Mike Ferro	372	1326	341	Invasive
80	DAM_Twin_Creeks	chinensis	United States	35.68737847	-83.49893555	DAM	710	1412	343	Invasive
81	DAM_GWC	chinensis	United States	35.735052	-83.52187	DAM	395	1284	326	Invasive
82	DAM_Oco_Vis	chinensis	United States	35.51188	-83.30623	DAM	631	1405	370	Invasive
97	DAM_Abrams_Creek_Campsite_2B	chinensis	United States	35.611167	-83.933783	DAM	433	1392	362	Invasive
143	Bertelsmeier	chinensis	Bertelsmeier	35.72	-83.5	Bertelsmeier	441	1304	330	Invasive
271	https://www.inaturalist.org/observations/26514059	chinensis	United States	34.33960694	-78.73273847	Inaturalist	17	1248	276	Invasive
297	https://www.inaturalist.org/observations/107917826	chinensis	United States	33.83186667	-84.30500833	Inaturalist	292	1309	360	Invasive
298	https://www.inaturalist.org/observations/110029002	chinensis	United States	33.63035953	-83.88149224	Inaturalist	236	1255	348	Invasive
219	Bertelsmeier	chinensis	Bertelsmeier	35.18	139.03	Bertelsmeier	907	1862	258	Invasive
229	Bertelsmeier	chinensis	Bertelsmeier	34.78	135.26	Bertelsmeier	829	1777	194	Invasive
248	Bertelsmeier	chinensis	Bertelsmeier	32.75	130.28	Bertelsmeier	980	3088	315	Invasive
