# Supplementary material for: Species Distribution Models Reveal Varying Degrees of Refugia From the Invasive Asian Needle Ant for Native Ants Versus Ant‐Plant Seed Dispersal Mutualisms
Source: Ecol Evol. 2025 Jan 16;15(1):e70750. doi: 10.1002/ece3.70750 (PMC11739460; doi:10.1002/ece3.70750)
Supplement: Supplementary file 6 — Appendix S6. [file ECE3-15-e70750-s015.csv]

Title	Latitude	Longitude	Year
B Chinensis?	35.68737847	-83.49893555	2021
B Chinensis	35.68722301	-83.50073169	2021
B Chinensis	35.6872017	-83.50055577	2021
B Chinensis	35.68728489	-83.50053356	2021
B Chinensis	35.68717567	-83.5005525	2021
B Chinensis	35.68713796	-83.50043671	2021
B Chinensis	35.51371592	-83.30599998	2021
B Chinensis	35.51359262	-83.30581063	2021
B Chinensis	35.51363532	-83.3057279	2021
B Chinensis	35.51316116	-83.30530143	2021
B Chinensis	35.51308786	-83.30539213	2021
B. Chinensis	35.73456561	-83.52134641	2021
B. Chinensis	35.73412057	-83.52205192	2021
B. Chinensis	35.73464905	-83.52207069	2021
B. Chinensis	35.73582336	-83.52200087	2021
B. Chinensis	35.73480416	-83.52216641	2021
B. Chinensis	35.73531491	-83.52175587	2021
B. Chinensis	35.68722772	-83.50085861	2021
B. Chinensis	35.68758783	-83.49979669	2021
B. Chinensis	35.68718724	-83.49965606	2021
B. Chinensis	35.68732697	-83.49968146	2021
B. Chinensis	35.68718711	-83.49937317	2021
B. Chinensis	35.68756037	-83.49974686	2021
B. Chinensis	35.68724512	-83.4993787	2021
B. Chinensis	35.68749297	-83.49946696	2021
B. Chinensis	35.68731117	-83.49912272	2021
B. Chinensis	35.68740907	-83.49932984	2021
B. Chinensis	35.68763264	-83.4997794	2021
B. Chinensis	35.68715493	-83.49906287	2021
B. Chinensis	35.68691357	-83.4991171	2021
B. Chinensis	35.68690754	-83.49937275	2021
B. Chinensis	35.68743451	-83.50013567	2021
B.Chinensis	35.68724084	-83.5005986	2021
B. chinensis	35.7344426	-83.5215311	Manual_DAM
B. chinensis	35.7348225	-83.5216978	Manual_DAM
B. chinensis	35.68678	-83.500389	Manual_DAM
B. chinensis	35.686658	-83.4988836	Manual_DAM
B. chinensis	35.6883559	-83.4995203	Manual_DAM
B. chinensis	35.61141416	-83.93277453	2022
B. chinensis	35.73505213	-83.52186971	2022
B. chinensis	35.73505361	-83.5218691	2022
B. chinensis	35.73462881	-83.52152729	2022
B. chinensis	35.73470433	-83.52146552	2022
B. chinensis	35.7347431	-83.52152855	2022
B. chinensis	35.73582143	-83.52223397	2022
B. chinensis	35.73512802	-83.52195937	2022
B. chinensis	35.73589553	-83.52147893	2022
B. chinensis	35.73609196	-83.52165202	2022
B. chinensis	35.73629613	-83.52206084	2022
B. chinensis	35.73686351	-83.52236096	2022
B. chinensis	35.73728273	-83.52259859	2022
B. chinensis	35.73592549	-83.52159573	2022
B. chinensis	35.73731763	-83.52252174	2022
B. chinensis	35.73638946	-83.52218435	2022
B. chinensis	35.7356439	-83.52213289	2022
B. chinensis	35.73580844	-83.52227043	2022
B. chinensis	35.73580722	-83.52226105	2022
B. chinensis	35.73618414	-83.52197439	2022
B. chinensis	35.73543448	-83.52149209	2022
B. chinensis	35.73594426	-83.52158178	2022
B. chinensis	35.7350256	-83.52194137	2022
B. chinensis	35.51359069	-83.30582672	2022
B. chinensis	35.51342339	-83.30536782	2022
B. chinensis	35.51364794	-83.30578784	2022
B. chinensis	35.51406527	-83.30622118	2022
B. chinensis	35.51777313	-83.30181108	2022
B. chinensis	35.68552704	-83.53781777	2022
B. chinensis	35.68705131	-83.49935596	2022
B. chinensis	35.68697476	-83.49949613	2022
B. chinensis	35.68765229	-83.49977391	2022
B. chinensis	35.68714298	-83.49939865	2022
B. chinensis	35.6871543	-83.49936739	2022
B. chinensis	35.68732357	-83.49935414	2022
B. chinensis	35.68744071	-83.49932397	2022
B. chinensis	35.68750869	-83.49926789	2022
B. chinensis	35.68757151	-83.49917611	2022
B. chinensis	35.68791726	-83.49892013	2022
B. chinensis	35.68767533	-83.49965148	2022
B. chinensis	35.68806449	-83.49921484	2022
B. chinensis	35.68816071	-83.49936118	2022
B. chinensis	35.68817928	-83.49941332	2022
B. chinensis	35.68762646	-83.49963417	2022
B. chinensis	35.68651507	-83.50096615	2022
B. chinensis	35.68668841	-83.5012765	2022
B. chinensis	35.68764905	-83.49969452	2022
B. chinensis	35.68858354	-83.50093958	2022
B. chinensis	35.68700116	-83.50084537	2022
B. chinensis	35.68743018	-83.4997046	2022
B. chinensis	35.68753924	-83.49916295	2022
B. chinensis	35.68760319	-83.49962927	2022
B. chinensis	35.68766735	-83.49975639	2022
