# Supplementary material for: Species Distribution Models Reveal Varying Degrees of Refugia From the Invasive Asian Needle Ant for Native Ants Versus Ant‐Plant Seed Dispersal Mutualisms
Source: Ecol Evol. 2025 Jan 16;15(1):e70750. doi: 10.1002/ece3.70750 (PMC11739460; doi:10.1002/ece3.70750)
Supplement: Supplementary file 7 — Appendix S7. [file ECE3-15-e70750-s001.csv]

Site	LAT	LONG	Site_Type	NEAR_FID	NEAR_DIST	B_chinensis_presence
Abrams Creek	35.61037	-83.9312	Undisturbed	1764	153.1455561	0
Abrams_Creek_Campground	35.611414	-83.932774	Disturbed & Present	1764	67.05357435	1
Abrams_Creek_Picnic_Area	35.60898	-83.93539	Disturbed	1766	5.25913665	0
Albright Grove	35.73447	-83.28062	Undisturbed	1611	6683.377155	0
Balsam_Point_Quiet_Walkway	35.646092	-83.509015	Disturbed	508	98.74370042	0
Baskin_Creek_Falls_Trail	35.67927	-83.477947	Disturbed	989	173.165689	0
Baskin_Creek_Falls_Trailhead	35.677563	-83.47873	Disturbed	989	14.6760617	0
Brushy Mtn	35.6781378	-83.430293	Undisturbed	450	2826.826006	0
Brushy Mtn Myrtle	35.67667	-83.43149	Undisturbed	450	2755.187449	0
Cades Cove	35.59214	-83.84299	Undisturbed	681	185.7811465	0
Cades_Cove_Campground	35.600535	-83.773664	Disturbed	1499	28.63084736	0
Cades_Cove_Visitor_Center	35.584809	-83.843524	Disturbed	99	75.77655167	0
Carlos_Campbell_Overlook_Low_Burn	35.657129	-83.518524	Disturbed	1007	34.22625695	0
Carlos_Campbell_Overlook_Med_Burn	35.658168	-83.519196	Disturbed	128	72.7113038	0
Carlos_Campbell_Overlook_Unburnt	35.657921	-83.518858	Disturbed	514	76.15643359	0
Cataloochee	35.58613	-83.08137	Undisturbed	1446	706.8558227	0
Chimney_Tops_Picnic_Burnt	35.637033	-83.486013	Disturbed	1912	17.8751876	0
Chimney_Tops_Picnic_Unburnt	35.63644	-83.487129	Disturbed	1918	12.2887912	0
Collins Creek Picnic Area	35.5694681	-83.3374582	Disturbed	198	34.3116977	0
Cosby_Campground	35.753063	-83.209266	Disturbed	1610	17.85212065	0
Cove_Hardwood_Nature_Trail	35.635036	-83.495781	Disturbed	506	236.7860405	0
Double Springs Gap	35.5645	-83.5491	Undisturbed	365	4881.103576	0
Elkmont	35.61249	-83.54256	Undisturbed	506	4656.299938	0
Forney Ridge	35.53884	-83.49425	Undisturbed	365	1928.690218	0
Gatlinburg	35.709145	-83.502953	Disturbed	399	1148.959602	0
Gatlinburg_Welcome_Center	35.735052	-83.52187	Disturbed & Present	83	48.80297839	1
Indian Gap	35.61123	-83.44389	Undisturbed	218	103.3609313	0
Kephart Prong Trailhead	35.5858331	-83.3581759	Disturbed	327	12.8033	0
Look Rock A	35.63099844	-83.94028692	Disturbed	623	14.45325475	0
Mile Post 24.6 Parking Lot	35.5775969	-83.3451417	Disturbed	336	10.6967787	0
Oconaluftee	35.50909	-83.30119	Undisturbed	149	359.5658987	0
Oconaluftee_Visitor_Center	35.513591	-83.305827	Disturbed & Present	815	39.67995341	1
Orchard_Road_near_MM3	35.680104	-83.481377	Disturbed	107	42.56359488	0
Purchase Knob	35.59196	-83.05956	Undisturbed	1446	1021.786554	0
Ramsey Cascades	35.7083	-83.34219	Undisturbed	801	1521.455094	0
Snakeden Ridge	35.74359	-83.2198	Undisturbed	1611	1336.436957	0
Sugarlands_Visitor_Center	35.685527	-83.537818	Disturbed	401	11.79184124	0
Top of The World	35.65238373	-83.92487411	Disturbed	11	5.340245753	0
Treemont	35.64238	-83.69629	Undisturbed	582	193.0403281	0
Treemont_Disturbed	35.640453	-83.688998	Disturbed	584	27.66478928	0
Trillium Gap	35.67383	-83.43349	Undisturbed	450	2684.010807	0
Twin Creeks	35.68582	-83.49911	Undisturbed	1808	49.42538669	0
Twin_Creeks_Burn	35.688524	-83.498404	Disturbed & Present	110	63.31694643	1
Twin_Creeks_Unburnt	35.68705	-83.499357	Disturbed & Present	1809	30.83412482	1
Wolfpen Gap	35.67098586	-83.9031509	Disturbed	616	15.62859234	0
