# Supplementary material for: Species Distribution Models Reveal Varying Degrees of Refugia From the Invasive Asian Needle Ant for Native Ants Versus Ant‐Plant Seed Dispersal Mutualisms
Source: Ecol Evol. 2025 Jan 16;15(1):e70750. doi: 10.1002/ece3.70750 (PMC11739460; doi:10.1002/ece3.70750)
Supplement: Supplementary file 8 — Appendix S8. [file ECE3-15-e70750-s022.csv]

Site	LAT	LONG	Site_Type	NEAR_FID	NEAR_DIST	B_chinensis_presence
Abrams_Creek_Picnic_Area	35.60898	-83.93539	High Visitation	1766	5.25913665	0
Balsam_Point_Quiet_Walkway	35.646092	-83.509015	High Visitation & Burn	508	98.74370042	0
Baskin_Creek_Falls_Trail	35.67927	-83.477947	High Visitation & Burn	989	173.165689	0
Baskin_Creek_Falls_Trailhead	35.677563	-83.47873	High Visitation & Burn	989	14.6760617	0
Cades_Cove_Campground	35.600535	-83.773664	High Visitation	1499	28.63084736	0
Cades_Cove_Visitor_Center	35.584809	-83.843524	High Visitation	99	75.77655167	0
Carlos_Campbell_Overlook_Low_Burn	35.657129	-83.518524	High Visitation & Burn	1007	34.22625695	0
Carlos_Campbell_Overlook_Med_Burn	35.658168	-83.519196	High Visitation & Burn	128	72.7113038	0
Carlos_Campbell_Overlook_Unburnt	35.657921	-83.518858	High Visitation	514	76.15643359	0
Chimney_Tops_Picnic_Burnt	35.637033	-83.486013	High Visitation & Burn	1912	17.8751876	0
Chimney_Tops_Picnic_Unburnt	35.63644	-83.487129	High Visitation	1918	12.2887912	0
Collins Creek Picnic Area	35.5694681	-83.3374582	High Visitation	198	34.3116977	0
Cosby_Campground	35.753063	-83.209266	High Visitation	1610	17.85212065	0
Cove_Hardwood_Nature_Trail	35.635036	-83.495781	High Visitation	506	236.7860405	0
Gatlinburg	35.709145	-83.502953	High Visitation & Burn	399	1148.959602	0
Kephart Prong Trailhead	35.5858331	-83.3581759	High Visitation	327	12.8033	0
Look Rock A	35.63099844	-83.94028692	High Visitation	623	14.45325475	0
Mile Post 24.6 Parking Lot	35.5775969	-83.3451417	High Visitation	336	10.6967787	0
Orchard_Road_near_MM3	35.680104	-83.481377	High Visitation & Burn	107	42.56359488	0
Sugarlands_Visitor_Center	35.685527	-83.537818	High Visitation	401	11.79184124	0
Top of The World	35.65238373	-83.92487411	High Visitation	11	5.340245753	0
Treemont_Disturbed	35.640453	-83.688998	High Visitation	584	27.66478928	0
Wolfpen Gap	35.67098586	-83.9031509	High Visitation	616	15.62859234	0
Abrams_Creek_Campground	35.611414	-83.932774	Disturbed & Present	1764	67.05357435	1
Gatlinburg_Welcome_Center	35.735052	-83.52187	Disturbed & Present	83	48.80297839	1
Oconaluftee_Visitor_Center	35.513591	-83.305827	Disturbed & Present	815	39.67995341	1
Twin_Creeks_Burn	35.688524	-83.498404	Disturbed & Present	110	63.31694643	1
Twin_Creeks_Unburnt	35.68705	-83.499357	Disturbed & Present	1809	30.83412482	1
