# Supplementary material for: Species Distribution Models Reveal Varying Degrees of Refugia From the Invasive Asian Needle Ant for Native Ants Versus Ant‐Plant Seed Dispersal Mutualisms
Source: Ecol Evol. 2025 Jan 16;15(1):e70750. doi: 10.1002/ece3.70750 (PMC11739460; doi:10.1002/ece3.70750)
Supplement: Supplementary file 9 — Appendix S9. [file ECE3-15-e70750-s017.csv]

SpecimenCo	Species	Country	Latitude	Longitude	Where_I_Go
casent0742299	chinensis	Japan	24.33	123.717	Ant_Web
GABI_01722468	chinensis	Japan	35.65	139.77	GABI
GABI_01755324	chinensis	Japan	34.197737	129.292597	GABI
GABI_01755325	chinensis	Japan	33.167384	129.710414	GABI
GABI_01755326	chinensis	Japan	32.747147	129.871987	GABI
GABI_01755327	chinensis	Japan	33.469072	129.954002	GABI
GABI_01755328	chinensis	Japan	33.604434	130.398118	GABI
GABI_01755329	chinensis	Japan	30.583333	130.65	GABI
GABI_01935951	chinensis	Japan	36.593333	136.582778	GABI
GABI_01936053	chinensis	Japan	33.75	130.9	GABI
GABI_02294146	chinensis	Japan	34.665638	135.151026	GABI
GABI_02294147	chinensis	Japan	34.690083	135.195511	GABI
GABI_00347529	chinensis	Japan	30.34264	130.5302	GABI
GABI_00347446	chinensis	Japan	28.33238	129.4549	GABI
GABI_00347467	chinensis	Japan	29.8444	129.8694	GABI
GABI_01936352	chinensis	Japan	27.373412	128.580543	GABI
GABI_01936351	chinensis	Japan	27.041845	128.424954	GABI
GABI_01936353	chinensis	Japan	27.809168	128.955235	GABI
GABI_01936354	chinensis	Japan	28.029155	129.233943	GABI
GABI_01936355	chinensis	Japan	28.121863	129.238657	GABI
GABI_01936356	chinensis	Japan	30.458338	130.201362	GABI
GABI_01936357	chinensis	Japan	30.782811	130.280757	GABI
GABI_00347480	chinensis	Japan	30.43876	130.9609	GABI
GABI_00347506	chinensis	Japan	30.598	130.9609	GABI
GABI_01916272	chinensis	Japan	33.8446	132.7712	GABI
GABI_01935997	chinensis	Japan	35.968889	140.631389	GABI
GABI_01936000	chinensis	Japan	35.15361111	139.1336111	GABI
GABI_01936001	chinensis	Japan	35.5894	139.4978	GABI
casent0104738	chinensis	United States	34.73892	-82.82953	Ant_Web
casent0105673	chinensis	United States	32.08354	-81.09983	Ant_Web
casent0221951	chinensis	United States	35.695	-78.69688	Ant_Web
casent0648066	chinensis	United States	33.96753	-83.72375	Ant_Web
casent0649763	chinensis	United States	35.1709	-79.37839	Ant_Web
fmnhins0000062935	chinensis	United States	34.94853	-82.85114	Ant_Web
jtl782339	chinensis	United States	35.39105	-79.24076	Ant_Web
jtl782375	chinensis	United States	35.20487	-79.3969	Ant_Web
mem209659	chinensis	United States	33.37583	-86.693054	44:02.0
mem221668	chinensis	United States	33.913887	-80.809166	Ant_Web
mem221670	chinensis	United States	35.894165	-78.8025	Ant_Web
mem221674	chinensis	United States	36.17389	-81.111946	Ant_Web
mem221675	chinensis	United States	36.083332	-79.29361	Ant_Web
mem221680	chinensis	United States	35.8875	-80.03778	Ant_Web
mem221683	chinensis	United States	35.731667	-80.69722	Ant_Web
mem221686	chinensis	United States	34.415833	-79.406944	Ant_Web
mem221688	chinensis	United States	34.183334	-79.36361	Ant_Web
mem221690	chinensis	United States	35.886944	-78.77722	Ant_Web
mem221691	chinensis	United States	34.920834	-76.89333	Ant_Web
mem221692	chinensis	United States	34.025833	-81.04278	Ant_Web
mem221693	chinensis	United States	34.011665	-80.72139	Ant_Web
mem221694	chinensis	United States	34.931946	-82.20722	Ant_Web
mem221695	chinensis	United States	32.894165	-80.05417	Ant_Web
mem221697	chinensis	United States	35.197777	-77.36584	Ant_Web
mem221698	chinensis	United States	34.365	-82.29139	Ant_Web
mem221709	chinensis	United States	35.65333	-77.00694	Ant_Web
mem221717	chinensis	United States	35.644722	-77.35555	Ant_Web
mem221720	chinensis	United States	36.308334	-78.97139	Ant_Web
mem221735	chinensis	United States	33.90917	-80.4125	Ant_Web
mem221759	chinensis	United States	34.194443	-79.30666	Ant_Web
mem221792	chinensis	United States	35.485832	-78.91389	Ant_Web
mem221793	chinensis	United States	32.92278	-80.061386	Ant_Web
mem221797	chinensis	United States	35.176388	-79.03389	Ant_Web
mem221811	chinensis	United States	35.7675	-80.10472	Ant_Web
mem221844	chinensis	United States	35.883057	-79.58195	Ant_Web
mem221846	chinensis	United States	32.91528	-79.90305	Ant_Web
mem221851	chinensis	United States	34.711388	-81.000275	Ant_Web
mem221855	chinensis	United States	34.801388	-82.305275	Ant_Web
mem221857	chinensis	United States	35.71639	-81.29361	Ant_Web
mem221865	chinensis	United States	34.41611	-82.337776	Ant_Web
mem221868	chinensis	United States	35.13361	-77.16972	Ant_Web
mem221912	chinensis	United States	35.769722	-78.568054	Ant_Web
mem221919	chinensis	United States	35.476112	-76.92834	Ant_Web
mem221964	chinensis	United States	35.681667	-78.4875	Ant_Web
mem221966	chinensis	United States	34.943054	-78.89555	Ant_Web
mem221983	chinensis	United States	35.968334	-78.4875	Ant_Web
mem222006	chinensis	United States	35.195	-80.956665	Ant_Web
mem222007	chinensis	United States	35.0275	-80.61889	Ant_Web
mem222008	chinensis	United States	35.631668	-76.57528	Ant_Web
mem222009	chinensis	United States	35.371666	-77.92083	Ant_Web
CUAC000150356	chinensis	United States	35.6751	-83.7173	Mike Ferro
DAM_Twin_Creeks	chinensis	United States	35.68737847	-83.49893555	GABI
DAM_GWC	chinensis	United States	35.735052	-83.52187	GABI
DAM_Oco_Vis	chinensis	United States	35.51188	-83.30623	GABI
DAM_Sumter	chinensis	United States	34.762502	-83.2496	GABI
DAM_Clinton	chinensis	United States	36.07271576	-84.15919495	GABI
GABI_01936452	chinensis	United States	48.740256	-122.457101	GABI
GABI_01936454	chinensis	United States	43.532481	-90.002626	GABI
GABI_02273399	chinensis	United States	34.079167	-93.905556	GABI
GABI_01936068	chinensis	United States	34.6725	-89.97833333	GABI
GABI_02229881	chinensis	United States	30.789167	-89.804444	GABI
GABI_01936078	chinensis	United States	41.233	-73.516	GABI
GABI_01989302	chinensis	United States	39.300213	-76.61052	GABI
GABI_01936444	chinensis	United States	38.0043	-77.904	GABI
GABI_02294165	chinensis	United States	37.38066633	-79.14052239	GABI
GABI_01936019	chinensis	United States	37.72974	-82.76402	GABI
GABI_02358152	chinensis	United States	36.70003	-79.90497	GABI
GABI_01936017	chinensis	United States	39.07874	-84.657942	GABI
DAM_Abrams_Creek_Campsite_2B	chinensis	United States	35.611167	-83.933783	DAM
GABI_01936349	chinensis	Russia	43.573124	39.743375	GABI
GABI_01936350	chinensis	Russia	43.40575	39.968865	GABI
GABI_01935993	chinensis	Georgia	43.264028	40.804222	GABI
GABI_01935994	chinensis	Georgia	43.007366	41.023657	GABI
GABI_01935995	chinensis	Georgia	41.694524	41.710322	GABI
GABI_00374377	chinensis	Thailand	18.83333333	98.1	GABI
GABI_01720376	chinensis	Thailand	18.98333	99.333333	GABI
GABI_01936459	chinensis	China	29.249167	118.134722	GABI
GABI_01936461	chinensis	China	29.133333	118.45	GABI
GABI_01935996	chinensis	China	22.42335	114.126	GABI
GABI_01936435	chinensis	Taiwan	23.9179	120.6775	GABI
GABI_00972394	chinensis	South_Korea	37.79	127.4688889	GABI
GABI_00633331	chinensis	South_Korea	37.44	127.08	GABI
GABI_00974224	chinensis	South_Korea	37.38194444	128.1119444	GABI
GABI_00973887	chinensis	South_Korea	36.82	127.3855556	GABI
GABI_00973214	chinensis	South_Korea	36.40861111	128.9808333	GABI
GABI_00374806	chinensis	South_Korea	36.533333	127.9	GABI
GABI_00974365	chinensis	South_Korea	36.32666667	127.8416667	GABI
GABI_00973680	chinensis	South_Korea	35.4	129.0494444	GABI
GABI_00973495	chinensis	South_Korea	35.5325	128.0713889	GABI
GABI_00973967	chinensis	South_Korea	35.7375	127.0891667	GABI
GABI_00974316	chinensis	South_Korea	35.24583333	127.3638889	GABI
GABI_00973997	chinensis	South_Korea	34.90194444	126.8127778	GABI
Bertelsmeier	chinensis	Bertelsmeier	35.72	-78.69	Bertelsmeier
Bertelsmeier	chinensis	Bertelsmeier	35.74	-78.8	Bertelsmeier
Bertelsmeier	chinensis	Bertelsmeier	35.8	-78.68	Bertelsmeier
Bertelsmeier	chinensis	Bertelsmeier	35.81	-78.73	Bertelsmeier
Bertelsmeier	chinensis	Bertelsmeier	35.84	-78.7	Bertelsmeier
Bertelsmeier	chinensis	Bertelsmeier	35.82	-83.98	Bertelsmeier
Bertelsmeier	chinensis	Bertelsmeier	32.38	-80.68	Bertelsmeier
Bertelsmeier	chinensis	Bertelsmeier	35.82	-78.78	Bertelsmeier
Bertelsmeier	chinensis	Bertelsmeier	35.84	-78.8	Bertelsmeier
Bertelsmeier	chinensis	Bertelsmeier	35.76	-78.68	Bertelsmeier
Bertelsmeier	chinensis	Bertelsmeier	35.89	-79.02	Bertelsmeier
Bertelsmeier	chinensis	Bertelsmeier	35.92	-79.04	Bertelsmeier
Bertelsmeier	chinensis	Bertelsmeier	32.77	-79.93	Bertelsmeier
Bertelsmeier	chinensis	Bertelsmeier	35.21	-80.81	Bertelsmeier
Bertelsmeier	chinensis	Bertelsmeier	35.43	-82.25	Bertelsmeier
Bertelsmeier	chinensis	Bertelsmeier	35.55	-80.55	Bertelsmeier
Bertelsmeier	chinensis	Bertelsmeier	34.68	-82.84	Bertelsmeier
Bertelsmeier	chinensis	Bertelsmeier	35.11	-81.23	Bertelsmeier
Bertelsmeier	chinensis	Bertelsmeier	36.04	-79.08	Bertelsmeier
Bertelsmeier	chinensis	Bertelsmeier	35.89	-78.58	Bertelsmeier
Bertelsmeier	chinensis	Bertelsmeier	35.99	-78.93	Bertelsmeier
Bertelsmeier	chinensis	Bertelsmeier	35.28	-81.19	Bertelsmeier
Bertelsmeier	chinensis	Bertelsmeier	35.72	-83.5	Bertelsmeier
Bertelsmeier	chinensis	Bertelsmeier	36.1	-79.88	Bertelsmeier
Bertelsmeier	chinensis	Bertelsmeier	35.89	-84.16	Bertelsmeier
Bertelsmeier	chinensis	Bertelsmeier	35.76	-78.71	Bertelsmeier
Bertelsmeier	chinensis	Bertelsmeier	34.65	-80.67	Bertelsmeier
Bertelsmeier	chinensis	Bertelsmeier	35.15	-83.43	Bertelsmeier
Bertelsmeier	chinensis	Bertelsmeier	34.98	-80.38	Bertelsmeier
Bertelsmeier	chinensis	Bertelsmeier	35.87	-78.86	Bertelsmeier
Bertelsmeier	chinensis	Bertelsmeier	35.94	-78.59	Bertelsmeier
Bertelsmeier	chinensis	Bertelsmeier	34.98	-76.95	Bertelsmeier
Bertelsmeier	chinensis	Bertelsmeier	35.23	-80.12	Bertelsmeier
Bertelsmeier	chinensis	Bertelsmeier	33.33	-86.74	Bertelsmeier
Bertelsmeier	chinensis	Bertelsmeier	36	-84.22	Bertelsmeier
Bertelsmeier	chinensis	Bertelsmeier	34.6	-82.9	Bertelsmeier
Bertelsmeier	chinensis	Bertelsmeier	35.78	-78.7	Bertelsmeier
Bertelsmeier	chinensis	Bertelsmeier	35.8	-78.6	Bertelsmeier
Bertelsmeier	chinensis	Bertelsmeier	35.81	-78.7	Bertelsmeier
Bertelsmeier	chinensis	Bertelsmeier	35.86	-78.72	Bertelsmeier
Bertelsmeier	chinensis	Bertelsmeier	35.84	-78.76	Bertelsmeier
Bertelsmeier	chinensis	Bertelsmeier	35.89	-78.75	Bertelsmeier
Bertelsmeier	chinensis	Bertelsmeier	34.3	-83.17	Bertelsmeier
Bertelsmeier	chinensis	Bertelsmeier	33.24	-83.92	Bertelsmeier
Bertelsmeier	chinensis	Bertelsmeier	35.72	-78.78	Bertelsmeier
Bertelsmeier	chinensis	Bertelsmeier	35.22	-80.83	Bertelsmeier
Bertelsmeier	chinensis	Bertelsmeier	35.83	-80.25	Bertelsmeier
Bertelsmeier	chinensis	Bertelsmeier	33.77	-84.28	Bertelsmeier
Bertelsmeier	chinensis	Bertelsmeier	34.58	-86.95	Bertelsmeier
Bertelsmeier	chinensis	Bertelsmeier	34.95	-77.92	Bertelsmeier
Bertelsmeier	chinensis	Bertelsmeier	33.97	-82.57	Bertelsmeier
Bertelsmeier	chinensis	Bertelsmeier	34.17	-82.75	Bertelsmeier
Bertelsmeier	chinensis	Bertelsmeier	36.04	-79	Bertelsmeier
Bertelsmeier	chinensis	Bertelsmeier	34.48	-83.07	Bertelsmeier
Bertelsmeier	chinensis	Bertelsmeier	34.85	-82.38	Bertelsmeier
Bertelsmeier	chinensis	Bertelsmeier	35.73	-81.9	Bertelsmeier
Bertelsmeier	chinensis	Bertelsmeier	30.37	-83.8	Bertelsmeier
Bertelsmeier	chinensis	Bertelsmeier	35.9	-75.67	Bertelsmeier
Bertelsmeier	chinensis	Bertelsmeier	35.4	-80.43	Bertelsmeier
Bertelsmeier	chinensis	Bertelsmeier	35.1	-77.03	Bertelsmeier
Bertelsmeier	chinensis	Bertelsmeier	40.8	-73.97	Bertelsmeier
Bertelsmeier	chinensis	Bertelsmeier	36.83	-76.28	Bertelsmeier
Bertelsmeier	chinensis	Bertelsmeier	34.64	-82.78	Bertelsmeier
Bertelsmeier	chinensis	Bertelsmeier	37.22	-77.4	Bertelsmeier
Bertelsmeier	chinensis	Bertelsmeier	35.77	-78.63	Bertelsmeier
Bertelsmeier	chinensis	Bertelsmeier	35.69	-78.67	Bertelsmeier
Bertelsmeier	chinensis	Bertelsmeier	35.78	-78.66	Bertelsmeier
Bertelsmeier	chinensis	Bertelsmeier	37.55	-77.45	Bertelsmeier
Bertelsmeier	chinensis	Bertelsmeier	34.92	-81.02	Bertelsmeier
Bertelsmeier	chinensis	Bertelsmeier	32.08	-81.08	Bertelsmeier
Bertelsmeier	chinensis	Bertelsmeier	35.02	-81.03	Bertelsmeier
Bertelsmeier	chinensis	Bertelsmeier	36.48	-76.42	Bertelsmeier
Bertelsmeier	chinensis	Bertelsmeier	38.93	-77.05	Bertelsmeier
Bertelsmeier	chinensis	Bertelsmeier	34.22	-77.93	Bertelsmeier
Bertelsmeier	chinensis	Bertelsmeier	35.06	-79.26	Bertelsmeier
Bertelsmeier	chinensis	Bertelsmeier	35.17	-79.18	Bertelsmeier
Bertelsmeier	chinensis	Bertelsmeier	35.08	-79.3	Bertelsmeier
Bertelsmeier	chinensis	Bertelsmeier	35.15	-79.33	Bertelsmeier
Bertelsmeier	chinensis	Bertelsmeier	35.1	-79.33	Bertelsmeier
Bertelsmeier	chinensis	Bertelsmeier	35.2	-79.25	Bertelsmeier
Bertelsmeier	chinensis	Bertelsmeier	35.18	-79.23	Bertelsmeier
Bertelsmeier	chinensis	Bertelsmeier	35.77	-78.54	Bertelsmeier
Bertelsmeier	chinensis	Bertelsmeier	35.97	-78.64	Bertelsmeier
Bertelsmeier	chinensis	Bertelsmeier	35.37	-78.02	Bertelsmeier
Bertelsmeier	chinensis	Bertelsmeier	35.47	-80.89	Bertelsmeier
Bertelsmeier	chinensis	Bertelsmeier	35.91	-78.91	Bertelsmeier
Bertelsmeier	chinensis	Bertelsmeier	35.64	-80.4	Bertelsmeier
Bertelsmeier	chinensis	Bertelsmeier	35.94	-80.41	Bertelsmeier
Bertelsmeier	chinensis	Bertelsmeier	35.6	-82.4	Bertelsmeier
Bertelsmeier	chinensis	Bertelsmeier	34.08	-84.29	Bertelsmeier
Bertelsmeier	chinensis	Bertelsmeier	37.07	-76.45	Bertelsmeier
Bertelsmeier	chinensis	Bertelsmeier	35.38	-80.06	Bertelsmeier
Bertelsmeier	chinensis	Bertelsmeier	35.35	-80.09	Bertelsmeier
Bertelsmeier	chinensis	Bertelsmeier	34.56	-83.29	Bertelsmeier
Bertelsmeier	chinensis	Bertelsmeier	35.67	139.75	Bertelsmeier
Bertelsmeier	chinensis	Bertelsmeier	35.47	139.62	Bertelsmeier
Bertelsmeier	chinensis	Bertelsmeier	35.32	139.55	Bertelsmeier
Bertelsmeier	chinensis	Bertelsmeier	35.8	139.1	Bertelsmeier
Bertelsmeier	chinensis	Bertelsmeier	35.18	139.03	Bertelsmeier
Bertelsmeier	chinensis	Bertelsmeier	37.35	136.93	Bertelsmeier
Bertelsmeier	chinensis	Bertelsmeier	35.43	136.21	Bertelsmeier
Bertelsmeier	chinensis	Bertelsmeier	35	135.78	Bertelsmeier
Bertelsmeier	chinensis	Bertelsmeier	33.78	135.78	Bertelsmeier
Bertelsmeier	chinensis	Bertelsmeier	35.01	135.76	Bertelsmeier
Bertelsmeier	chinensis	Bertelsmeier	35.08	135.73	Bertelsmeier
Bertelsmeier	chinensis	Bertelsmeier	34.67	135.5	Bertelsmeier
Bertelsmeier	chinensis	Bertelsmeier	34.8	135.33	Bertelsmeier
Bertelsmeier	chinensis	Bertelsmeier	34.77	135.32	Bertelsmeier
Bertelsmeier	chinensis	Bertelsmeier	34.78	135.26	Bertelsmeier
Bertelsmeier	chinensis	Bertelsmeier	34.72	135.2	Bertelsmeier
Bertelsmeier	chinensis	Bertelsmeier	34.68	134.56	Bertelsmeier
Bertelsmeier	chinensis	Bertelsmeier	35	134.55	Bertelsmeier
Bertelsmeier	chinensis	Bertelsmeier	35.48	134.21	Bertelsmeier
Bertelsmeier	chinensis	Bertelsmeier	34.17	134.07	Bertelsmeier
Bertelsmeier	chinensis	Bertelsmeier	35.51	133.99	Bertelsmeier
Bertelsmeier	chinensis	Bertelsmeier	34.7	133.93	Bertelsmeier
Bertelsmeier	chinensis	Bertelsmeier	34.68	133.91	Bertelsmeier
Bertelsmeier	chinensis	Bertelsmeier	34.82	133.64	Bertelsmeier
Bertelsmeier	chinensis	Bertelsmeier	34.38	132.45	Bertelsmeier
Bertelsmeier	chinensis	Bertelsmeier	30.57	130.98	Bertelsmeier
Bertelsmeier	chinensis	Bertelsmeier	30.33	130.83	Bertelsmeier
Bertelsmeier	chinensis	Bertelsmeier	32.98	130.82	Bertelsmeier
Bertelsmeier	chinensis	Bertelsmeier	31.58	130.53	Bertelsmeier
Bertelsmeier	chinensis	Bertelsmeier	33.83	130.5	Bertelsmeier
Bertelsmeier	chinensis	Bertelsmeier	33.33	130.42	Bertelsmeier
Bertelsmeier	chinensis	Bertelsmeier	33.58	130.4	Bertelsmeier
Bertelsmeier	chinensis	Bertelsmeier	32.7	130.29	Bertelsmeier
Bertelsmeier	chinensis	Bertelsmeier	32.75	130.28	Bertelsmeier
Bertelsmeier	chinensis	Bertelsmeier	31.23	121.47	Bertelsmeier
Bertelsmeier	chinensis	Bertelsmeier	34.23	134.08	Bertelsmeier
Bertelsmeier	chinensis	Bertelsmeier	34.2	131.48	Bertelsmeier
Bertelsmeier	chinensis	Bertelsmeier	36.57	139.88	Bertelsmeier
Bertelsmeier	chinensis	Bertelsmeier	26.5	127.93	Bertelsmeier
Bertelsmeier	chinensis	Bertelsmeier	24.33	123.8	Bertelsmeier
