# Supplementary material for: Species Distribution Models Reveal Varying Degrees of Refugia From the Invasive Asian Needle Ant for Native Ants Versus Ant‐Plant Seed Dispersal Mutualisms
Source: Ecol Evol. 2025 Jan 16;15(1):e70750. doi: 10.1002/ece3.70750 (PMC11739460; doi:10.1002/ece3.70750)
Supplement: Supplementary file 10 — Appendix S10. [file ECE3-15-e70750-s016.csv]

SpecimenCo	Species	Country	Latitude	Longitude	Where_I_Go	Inaturalist_PIC_URL
casent0104738	chinensis	United States	34.73892	-82.82953	Ant_Web	NA
casent0105673	chinensis	United States	32.08354	-81.09983	Ant_Web	NA
casent0221951	chinensis	United States	35.695	-78.69688	Ant_Web	NA
casent0648066	chinensis	United States	33.96753	-83.72375	Ant_Web	NA
casent0649763	chinensis	United States	35.1709	-79.37839	Ant_Web	NA
fmnhins0000062935	chinensis	United States	34.94853	-82.85114	Ant_Web	NA
jtl782339	chinensis	United States	35.39105	-79.24076	Ant_Web	NA
jtl782375	chinensis	United States	35.20487	-79.3969	Ant_Web	NA
mem209659	chinensis	United States	33.37583	-86.693054	Ant_Web	NA
mem221668	chinensis	United States	33.913887	-80.809166	Ant_Web	NA
mem221670	chinensis	United States	35.894165	-78.8025	Ant_Web	NA
mem221674	chinensis	United States	36.17389	-81.111946	Ant_Web	NA
mem221675	chinensis	United States	36.083332	-79.29361	Ant_Web	NA
mem221680	chinensis	United States	35.8875	-80.03778	Ant_Web	NA
mem221683	chinensis	United States	35.731667	-80.69722	Ant_Web	NA
mem221686	chinensis	United States	34.415833	-79.406944	Ant_Web	NA
mem221688	chinensis	United States	34.183334	-79.36361	Ant_Web	NA
mem221690	chinensis	United States	35.886944	-78.77722	Ant_Web	NA
mem221691	chinensis	United States	34.920834	-76.89333	Ant_Web	NA
mem221692	chinensis	United States	34.025833	-81.04278	Ant_Web	NA
mem221693	chinensis	United States	34.011665	-80.72139	Ant_Web	NA
mem221694	chinensis	United States	34.931946	-82.20722	Ant_Web	NA
mem221695	chinensis	United States	32.894165	-80.05417	Ant_Web	NA
mem221697	chinensis	United States	35.197777	-77.36584	Ant_Web	NA
mem221698	chinensis	United States	34.365	-82.29139	Ant_Web	NA
mem221709	chinensis	United States	35.65333	-77.00694	Ant_Web	NA
mem221717	chinensis	United States	35.644722	-77.35555	Ant_Web	NA
mem221720	chinensis	United States	36.308334	-78.97139	Ant_Web	NA
mem221735	chinensis	United States	33.90917	-80.4125	Ant_Web	NA
mem221759	chinensis	United States	34.194443	-79.30666	Ant_Web	NA
mem221792	chinensis	United States	35.485832	-78.91389	Ant_Web	NA
mem221793	chinensis	United States	32.92278	-80.061386	Ant_Web	NA
mem221797	chinensis	United States	35.176388	-79.03389	Ant_Web	NA
mem221811	chinensis	United States	35.7675	-80.10472	Ant_Web	NA
mem221844	chinensis	United States	35.883057	-79.58195	Ant_Web	NA
mem221846	chinensis	United States	32.91528	-79.90305	Ant_Web	NA
mem221851	chinensis	United States	34.711388	-81.000275	Ant_Web	NA
mem221855	chinensis	United States	34.801388	-82.305275	Ant_Web	NA
mem221857	chinensis	United States	35.71639	-81.29361	Ant_Web	NA
mem221865	chinensis	United States	34.41611	-82.337776	Ant_Web	NA
mem221868	chinensis	United States	35.13361	-77.16972	Ant_Web	NA
mem221912	chinensis	United States	35.769722	-78.568054	Ant_Web	NA
mem221919	chinensis	United States	35.476112	-76.92834	Ant_Web	NA
mem221964	chinensis	United States	35.681667	-78.4875	Ant_Web	NA
mem221966	chinensis	United States	34.943054	-78.89555	Ant_Web	NA
mem221983	chinensis	United States	35.968334	-78.4875	Ant_Web	NA
mem222006	chinensis	United States	35.195	-80.956665	Ant_Web	NA
mem222007	chinensis	United States	35.0275	-80.61889	Ant_Web	NA
mem222008	chinensis	United States	35.631668	-76.57528	Ant_Web	NA
mem222009	chinensis	United States	35.371666	-77.92083	Ant_Web	NA
CUAC000150356	chinensis	United States	35.6751	-83.7173	Mike Ferro	NA
DAM_Twin_Creeks	chinensis	United States	35.68737847	-83.49893555	DAM	NA
DAM_GWC	chinensis	United States	35.735052	-83.52187	DAM	NA
DAM_Oco_Vis	chinensis	United States	35.51188	-83.30623	DAM	NA
DAM_Sumter	chinensis	United States	34.762502	-83.2496	DAM	NA
DAM_Clinton	chinensis	United States	36.07271576	-84.15919495	GABI	NA
GABI_01936452	chinensis	United States	48.740256	-122.457101	GABI	NA
GABI_01936454	chinensis	United States	43.532481	-90.002626	GABI	NA
GABI_02273399	chinensis	United States	34.079167	-93.905556	GABI	NA
GABI_01936068	chinensis	United States	34.6725	-89.97833333	GABI	NA
GABI_02229881	chinensis	United States	30.789167	-89.804444	GABI	NA
GABI_01936078	chinensis	United States	41.233	-73.516	GABI	NA
GABI_01989302	chinensis	United States	39.300213	-76.61052	GABI	NA
GABI_01936444	chinensis	United States	38.0043	-77.904	GABI	NA
GABI_02294165	chinensis	United States	37.38066633	-79.14052239	GABI	NA
GABI_01936019	chinensis	United States	37.72974	-82.76402	GABI	NA
GABI_02358152	chinensis	United States	36.70003	-79.90497	GABI	NA
GABI_01936017	chinensis	United States	39.07874	-84.657942	GABI	NA
DAM_Abrams_Creek_Campsite_2B	chinensis	United States	35.611167	-83.933783	DAM	NA
Bertelsmeier	chinensis	United States	35.72	-78.69	Bertelsmeier	NA
Bertelsmeier	chinensis	United States	35.74	-78.8	Bertelsmeier	NA
Bertelsmeier	chinensis	United States	35.8	-78.68	Bertelsmeier	NA
Bertelsmeier	chinensis	United States	35.81	-78.73	Bertelsmeier	NA
Bertelsmeier	chinensis	United States	35.84	-78.7	Bertelsmeier	NA
Bertelsmeier	chinensis	United States	35.82	-83.98	Bertelsmeier	NA
Bertelsmeier	chinensis	United States	32.38	-80.68	Bertelsmeier	NA
Bertelsmeier	chinensis	United States	35.82	-78.78	Bertelsmeier	NA
Bertelsmeier	chinensis	United States	35.84	-78.8	Bertelsmeier	NA
Bertelsmeier	chinensis	United States	35.76	-78.68	Bertelsmeier	NA
Bertelsmeier	chinensis	United States	35.89	-79.02	Bertelsmeier	NA
Bertelsmeier	chinensis	United States	35.92	-79.04	Bertelsmeier	NA
Bertelsmeier	chinensis	United States	32.77	-79.93	Bertelsmeier	NA
Bertelsmeier	chinensis	United States	35.21	-80.81	Bertelsmeier	NA
Bertelsmeier	chinensis	United States	35.43	-82.25	Bertelsmeier	NA
Bertelsmeier	chinensis	United States	35.55	-80.55	Bertelsmeier	NA
Bertelsmeier	chinensis	United States	34.68	-82.84	Bertelsmeier	NA
Bertelsmeier	chinensis	United States	35.11	-81.23	Bertelsmeier	NA
Bertelsmeier	chinensis	United States	36.04	-79.08	Bertelsmeier	NA
Bertelsmeier	chinensis	United States	35.89	-78.58	Bertelsmeier	NA
Bertelsmeier	chinensis	United States	35.99	-78.93	Bertelsmeier	NA
Bertelsmeier	chinensis	United States	35.28	-81.19	Bertelsmeier	NA
Bertelsmeier	chinensis	United States	35.72	-83.5	Bertelsmeier	NA
Bertelsmeier	chinensis	United States	36.1	-79.88	Bertelsmeier	NA
Bertelsmeier	chinensis	United States	35.89	-84.16	Bertelsmeier	NA
Bertelsmeier	chinensis	United States	35.76	-78.71	Bertelsmeier	NA
Bertelsmeier	chinensis	United States	34.65	-80.67	Bertelsmeier	NA
Bertelsmeier	chinensis	United States	35.15	-83.43	Bertelsmeier	NA
Bertelsmeier	chinensis	United States	34.98	-80.38	Bertelsmeier	NA
Bertelsmeier	chinensis	United States	35.87	-78.86	Bertelsmeier	NA
Bertelsmeier	chinensis	United States	35.94	-78.59	Bertelsmeier	NA
Bertelsmeier	chinensis	United States	34.98	-76.95	Bertelsmeier	NA
Bertelsmeier	chinensis	United States	35.23	-80.12	Bertelsmeier	NA
Bertelsmeier	chinensis	United States	33.33	-86.74	Bertelsmeier	NA
Bertelsmeier	chinensis	United States	36	-84.22	Bertelsmeier	NA
Bertelsmeier	chinensis	United States	34.6	-82.9	Bertelsmeier	NA
Bertelsmeier	chinensis	United States	35.78	-78.7	Bertelsmeier	NA
Bertelsmeier	chinensis	United States	35.8	-78.6	Bertelsmeier	NA
Bertelsmeier	chinensis	United States	35.81	-78.7	Bertelsmeier	NA
Bertelsmeier	chinensis	United States	35.86	-78.72	Bertelsmeier	NA
Bertelsmeier	chinensis	United States	35.84	-78.76	Bertelsmeier	NA
Bertelsmeier	chinensis	United States	35.89	-78.75	Bertelsmeier	NA
Bertelsmeier	chinensis	United States	34.3	-83.17	Bertelsmeier	NA
Bertelsmeier	chinensis	United States	33.24	-83.92	Bertelsmeier	NA
Bertelsmeier	chinensis	United States	35.72	-78.78	Bertelsmeier	NA
Bertelsmeier	chinensis	United States	35.22	-80.83	Bertelsmeier	NA
Bertelsmeier	chinensis	United States	35.83	-80.25	Bertelsmeier	NA
Bertelsmeier	chinensis	United States	33.77	-84.28	Bertelsmeier	NA
Bertelsmeier	chinensis	United States	34.58	-86.95	Bertelsmeier	NA
Bertelsmeier	chinensis	United States	34.95	-77.92	Bertelsmeier	NA
Bertelsmeier	chinensis	United States	33.97	-82.57	Bertelsmeier	NA
Bertelsmeier	chinensis	United States	34.17	-82.75	Bertelsmeier	NA
Bertelsmeier	chinensis	United States	36.04	-79	Bertelsmeier	NA
Bertelsmeier	chinensis	United States	34.48	-83.07	Bertelsmeier	NA
Bertelsmeier	chinensis	United States	34.85	-82.38	Bertelsmeier	NA
Bertelsmeier	chinensis	United States	35.73	-81.9	Bertelsmeier	NA
Bertelsmeier	chinensis	United States	30.37	-83.8	Bertelsmeier	NA
Bertelsmeier	chinensis	United States	35.9	-75.67	Bertelsmeier	NA
Bertelsmeier	chinensis	United States	35.4	-80.43	Bertelsmeier	NA
Bertelsmeier	chinensis	United States	35.1	-77.03	Bertelsmeier	NA
Bertelsmeier	chinensis	United States	40.8	-73.97	Bertelsmeier	NA
Bertelsmeier	chinensis	United States	36.83	-76.28	Bertelsmeier	NA
Bertelsmeier	chinensis	United States	34.64	-82.78	Bertelsmeier	NA
Bertelsmeier	chinensis	United States	37.22	-77.4	Bertelsmeier	NA
Bertelsmeier	chinensis	United States	35.77	-78.63	Bertelsmeier	NA
Bertelsmeier	chinensis	United States	35.69	-78.67	Bertelsmeier	NA
Bertelsmeier	chinensis	United States	35.78	-78.66	Bertelsmeier	NA
Bertelsmeier	chinensis	United States	37.55	-77.45	Bertelsmeier	NA
Bertelsmeier	chinensis	United States	34.92	-81.02	Bertelsmeier	NA
Bertelsmeier	chinensis	United States	32.08	-81.08	Bertelsmeier	NA
Bertelsmeier	chinensis	United States	35.02	-81.03	Bertelsmeier	NA
Bertelsmeier	chinensis	United States	36.48	-76.42	Bertelsmeier	NA
Bertelsmeier	chinensis	United States	38.93	-77.05	Bertelsmeier	NA
Bertelsmeier	chinensis	United States	34.22	-77.93	Bertelsmeier	NA
Bertelsmeier	chinensis	United States	35.06	-79.26	Bertelsmeier	NA
Bertelsmeier	chinensis	United States	35.17	-79.18	Bertelsmeier	NA
Bertelsmeier	chinensis	United States	35.08	-79.3	Bertelsmeier	NA
Bertelsmeier	chinensis	United States	35.15	-79.33	Bertelsmeier	NA
Bertelsmeier	chinensis	United States	35.1	-79.33	Bertelsmeier	NA
Bertelsmeier	chinensis	United States	35.2	-79.25	Bertelsmeier	NA
Bertelsmeier	chinensis	United States	35.18	-79.23	Bertelsmeier	NA
Bertelsmeier	chinensis	United States	35.77	-78.54	Bertelsmeier	NA
Bertelsmeier	chinensis	United States	35.97	-78.64	Bertelsmeier	NA
Bertelsmeier	chinensis	United States	35.37	-78.02	Bertelsmeier	NA
Bertelsmeier	chinensis	United States	35.47	-80.89	Bertelsmeier	NA
Bertelsmeier	chinensis	United States	35.91	-78.91	Bertelsmeier	NA
Bertelsmeier	chinensis	United States	35.64	-80.4	Bertelsmeier	NA
Bertelsmeier	chinensis	United States	35.94	-80.41	Bertelsmeier	NA
Bertelsmeier	chinensis	United States	35.6	-82.4	Bertelsmeier	NA
Bertelsmeier	chinensis	United States	34.08	-84.29	Bertelsmeier	NA
Bertelsmeier	chinensis	United States	37.07	-76.45	Bertelsmeier	NA
Bertelsmeier	chinensis	United States	35.38	-80.06	Bertelsmeier	NA
Bertelsmeier	chinensis	United States	35.35	-80.09	Bertelsmeier	NA
Bertelsmeier	chinensis	United States	34.56	-83.29	Bertelsmeier	NA
http://www.inaturalist.org/observations/2537321	chinensis	United States	35.10536667	-85.33429722	Inaturalist	https://inaturalist-open-data.s3.amazonaws.com/photos/2835629/medium.JPG
http://www.inaturalist.org/observations/3511498	chinensis	United States	37.523437	-77.525396	Inaturalist	https://inaturalist-open-data.s3.amazonaws.com/photos/4088009/medium.jpg
https://www.inaturalist.org/observations/5761969	chinensis	United States	35.71825971	-78.75358343	Inaturalist	https://inaturalist-open-data.s3.amazonaws.com/photos/7151226/medium.jpeg
https://www.inaturalist.org/observations/5900998	chinensis	United States	35.7238497	-78.7837088	Inaturalist	https://inaturalist-open-data.s3.amazonaws.com/photos/7358374/medium.jpeg
https://www.inaturalist.org/observations/6192436	chinensis	United States	37.18223167	-76.53636	Inaturalist	https://inaturalist-open-data.s3.amazonaws.com/photos/7772423/medium.jpg
https://www.inaturalist.org/observations/8422760	chinensis	United States	35.35539872	-76.9723177	Inaturalist	https://inaturalist-open-data.s3.amazonaws.com/photos/11213454/medium.jpeg
https://www.inaturalist.org/observations/10117946	chinensis	United States	35.81027665	-78.71689073	Inaturalist	https://inaturalist-open-data.s3.amazonaws.com/photos/13948401/medium.jpeg
https://www.inaturalist.org/observations/10118017	chinensis	United States	35.81027665	-78.71689073	Inaturalist	https://inaturalist-open-data.s3.amazonaws.com/photos/13948538/medium.jpeg
https://www.inaturalist.org/observations/12076518	chinensis	United States	35.8171	-78.7264	Inaturalist	https://inaturalist-open-data.s3.amazonaws.com/photos/17316876/medium.jpg
https://www.inaturalist.org/observations/13370128	chinensis	United States	37.38066633	-79.14052239	Inaturalist	https://inaturalist-open-data.s3.amazonaws.com/photos/19600573/medium.jpeg
https://www.inaturalist.org/observations/15053282	chinensis	United States	34.78725789	-81.14139903	Inaturalist	https://static.inaturalist.org/photos/22470901/medium.jpeg
https://www.inaturalist.org/observations/15408473	chinensis	United States	35.35499104	-76.97122328	Inaturalist	https://inaturalist-open-data.s3.amazonaws.com/photos/23097520/medium.jpeg
https://www.inaturalist.org/observations/16262153	chinensis	United States	34.93030989	-76.9473105	Inaturalist	https://static.inaturalist.org/photos/24416018/medium.jpeg
https://www.inaturalist.org/observations/17096239	chinensis	United States	37.27314667	-76.705825	Inaturalist	https://static.inaturalist.org/photos/25883461/medium.jpg
https://www.inaturalist.org/observations/17608446	chinensis	United States	34.64611436	-81.02380516	Inaturalist	https://static.inaturalist.org/photos/26814727/medium.jpg
https://www.inaturalist.org/observations/20060645	chinensis	United States	35.8048415	-78.70364797	Inaturalist	https://inaturalist-open-data.s3.amazonaws.com/photos/30974702/medium.jpg
https://www.inaturalist.org/observations/26514059	chinensis	United States	34.33960694	-78.73273847	Inaturalist	https://static.inaturalist.org/photos/41163851/medium.jpg
https://www.inaturalist.org/observations/30573736	chinensis	United States	38.88698667	-77.1193305	Inaturalist	https://static.inaturalist.org/photos/47771462/medium.jpg
https://www.inaturalist.org/observations/35035219	chinensis	United States	35.64327342	-78.62315738	Inaturalist	https://inaturalist-open-data.s3.amazonaws.com/photos/55218333/medium.jpeg
https://www.inaturalist.org/observations/37962673	chinensis	United States	33.63578	-78.97513667	Inaturalist	https://static.inaturalist.org/photos/60262206/medium.jpg
https://www.inaturalist.org/observations/38061006	chinensis	United States	35.01052094	-85.3646698	Inaturalist	https://inaturalist-open-data.s3.amazonaws.com/photos/60436019/medium.jpeg
https://www.inaturalist.org/observations/39628358	chinensis	United States	38.916271	-77.31718997	Inaturalist	https://static.inaturalist.org/photos/62889033/medium.jpeg
https://www.inaturalist.org/observations/39628740	chinensis	United States	38.91577397	-77.317092	Inaturalist	https://static.inaturalist.org/photos/62889620/medium.jpeg
https://www.inaturalist.org/observations/40119285	chinensis	United States	35.74918	-83.460175	Inaturalist	https://static.inaturalist.org/photos/63724180/medium.jpg
https://www.inaturalist.org/observations/40619704	chinensis	United States	38.962536	-77.33031597	Inaturalist	https://static.inaturalist.org/photos/64382266/medium.jpeg
https://www.inaturalist.org/observations/49451272	chinensis	United States	35.95405494	-79.43539205	Inaturalist	https://static.inaturalist.org/photos/78501807/medium.jpg
https://www.inaturalist.org/observations/61304596	chinensis	United States	33.99026637	-81.32534302	Inaturalist	https://static.inaturalist.org/photos/98085578/medium.jpg
https://www.inaturalist.org/observations/69483162	chinensis	United States	38.96736597	-77.32512697	Inaturalist	https://static.inaturalist.org/photos/112750122/medium.jpeg
https://www.inaturalist.org/observations/70227107	chinensis	United States	33.69018	-82.15651667	Inaturalist	https://static.inaturalist.org/photos/114121624/medium.jpg
https://www.inaturalist.org/observations/70282037	chinensis	United States	33.58289667	-84.05165667	Inaturalist	https://inaturalist-open-data.s3.amazonaws.com/photos/114221603/medium.jpg
https://www.inaturalist.org/observations/71806501	chinensis	United States	38.87256943	-77.13128115	Inaturalist	https://inaturalist-open-data.s3.amazonaws.com/photos/116968371/medium.jpg
https://www.inaturalist.org/observations/72703136	chinensis	United States	33.91159167	-83.90857	Inaturalist	https://static.inaturalist.org/photos/118583401/medium.jpg
https://www.inaturalist.org/observations/74741592	chinensis	United States	33.96942778	-80.86242778	Inaturalist	https://inaturalist-open-data.s3.amazonaws.com/photos/122194535/medium.jpg
https://www.inaturalist.org/observations/75887612	chinensis	United States	33.96942778	-80.86245	Inaturalist	https://inaturalist-open-data.s3.amazonaws.com/photos/124170772/medium.jpeg
https://www.inaturalist.org/observations/78533694	chinensis	United States	35.95232843	-84.16984146	Inaturalist	https://static.inaturalist.org/photos/128537255/medium.jpeg
https://www.inaturalist.org/observations/82685586	chinensis	United States	36.01323075	-78.97379415	Inaturalist	https://inaturalist-open-data.s3.amazonaws.com/photos/135732123/medium.jpg
https://www.inaturalist.org/observations/92348872	chinensis	United States	33.99046104	-84.20726384	Inaturalist	https://inaturalist-open-data.s3.amazonaws.com/photos/152898178/medium.jpeg
https://www.inaturalist.org/observations/94463908	chinensis	United States	37.29447222	-76.64038056	Inaturalist	https://inaturalist-open-data.s3.amazonaws.com/photos/156697916/medium.jpeg
https://www.inaturalist.org/observations/95455418	chinensis	United States	36.09119045	-80.24003785	Inaturalist	https://inaturalist-open-data.s3.amazonaws.com/photos/158471450/medium.jpg
https://www.inaturalist.org/observations/101279870	chinensis	United States	37.585981	-77.45567955	Inaturalist	https://inaturalist-open-data.s3.amazonaws.com/photos/169127233/medium.jpg
https://www.inaturalist.org/observations/103651982	chinensis	United States	33.83593	-78.85763667	Inaturalist	https://static.inaturalist.org/photos/173529744/medium.jpg
https://www.inaturalist.org/observations/107250563	chinensis	United States	37.5207992	-77.4763246	Inaturalist	https://inaturalist-open-data.s3.amazonaws.com/photos/182721338/medium.jpg
https://www.inaturalist.org/observations/107917826	chinensis	United States	33.83186667	-84.30500833	Inaturalist	https://static.inaturalist.org/photos/181596551/medium.jpg
https://www.inaturalist.org/observations/110029002	chinensis	United States	33.63035953	-83.88149224	Inaturalist	https://inaturalist-open-data.s3.amazonaws.com/photos/185546154/medium.jpg
https://www.inaturalist.org/observations/110802095	chinensis	United States	34.19174167	-81.94715833	Inaturalist	https://static.inaturalist.org/photos/186973913/medium.jpg
https://www.inaturalist.org/observations/111363201	chinensis	United States	34.74435966	-79.48544204	Inaturalist	https://inaturalist-open-data.s3.amazonaws.com/photos/187987444/medium.jpeg
https://www.inaturalist.org/observations/115915915	chinensis	United States	33.66360833	-84.812155	Inaturalist	https://inaturalist-open-data.s3.amazonaws.com/photos/195632797/medium.jpg
https://www.inaturalist.org/observations/116836094	chinensis	United States	35.00606667	-85.09674717	Inaturalist	https://static.inaturalist.org/photos/197255128/medium.jpg
https://www.inaturalist.org/observations/118423686	chinensis	United States	35.39232521	-78.80918078	Inaturalist	https://static.inaturalist.org/photos/200080492/medium.jpg
https://www.inaturalist.org/observations/122647498	chinensis	United States	35.6300909	-78.7059757	Inaturalist	https://static.inaturalist.org/photos/207678577/medium.jpeg
https://www.inaturalist.org/observations/123607288	chinensis	United States	33.6889908	-86.6833228	Inaturalist	https://inaturalist-open-data.s3.amazonaws.com/photos/209412178/medium.jpeg
https://www.inaturalist.org/observations/124471370	chinensis	United States	35.46019423	-83.43427165	Inaturalist	https://static.inaturalist.org/photos/224024714/medium.jpg
https://www.inaturalist.org/observations/125728069	chinensis	United States	35.6556079	-83.35727407	Inaturalist	https://inaturalist-open-data.s3.amazonaws.com/photos/213245199/medium.jpeg
https://www.inaturalist.org/observations/128990070	chinensis	United States	35.63990864	-80.38813334	Inaturalist	https://static.inaturalist.org/photos/219153004/medium.jpeg
https://www.inaturalist.org/observations/130195788	chinensis	United States	39.32317029	-76.64203551	Inaturalist	https://static.inaturalist.org/photos/221377586/medium.jpeg
https://www.inaturalist.org/observations/132475099	chinensis	United States	37.225105	-80.42388833	Inaturalist	https://inaturalist-open-data.s3.amazonaws.com/photos/225591230/medium.jpg
https://www.inaturalist.org/observations/133211828	chinensis	United States	34.22219849	-85.16758728	Inaturalist	https://inaturalist-open-data.s3.amazonaws.com/photos/227203278/medium.jpeg
https://www.inaturalist.org/observations/133342732	chinensis	United States	37.48051167	-82.52018	Inaturalist	https://inaturalist-open-data.s3.amazonaws.com/photos/227115018/medium.jpg
https://www.inaturalist.org/observations/135381158	chinensis	United States	34.70167	-76.75175	Inaturalist	https://inaturalist-open-data.s3.amazonaws.com/photos/230892426/medium.png
https://www.inaturalist.org/observations/137074574	chinensis	United States	33.9352224	-78.8363173	Inaturalist	https://inaturalist-open-data.s3.amazonaws.com/photos/234040443/medium.jpeg
https://www.inaturalist.org/observations/137298118	chinensis	United States	35.9136065	-79.04890152	Inaturalist	https://inaturalist-open-data.s3.amazonaws.com/photos/234462915/medium.jpg
https://www.inaturalist.org/observations/138982123	chinensis	United States	33.836081	-81.1637245	Inaturalist	https://static.inaturalist.org/photos/237624595/medium.jpeg
https://www.inaturalist.org/observations/140269980	chinensis	United States	35.78572075	-78.67982978	Inaturalist	https://inaturalist-open-data.s3.amazonaws.com/photos/240084433/medium.jpg
https://www.inaturalist.org/observations/150071272	chinensis	United States	33.94893333	-84.381155	Inaturalist	https://inaturalist-open-data.s3.amazonaws.com/photos/258698530/medium.jpg
https://www.inaturalist.org/observations/150098154	chinensis	United States	37.5443	-77.47343333	Inaturalist	https://inaturalist-open-data.s3.amazonaws.com/photos/258749090/medium.jpg
https://www.inaturalist.org/observations/150603580	chinensis	United States	33.90894518	-84.2239325	Inaturalist	https://inaturalist-open-data.s3.amazonaws.com/photos/259723518/medium.jpg
https://www.inaturalist.org/observations/150603954	chinensis	United States	33.8417873	-84.29480466	Inaturalist	https://inaturalist-open-data.s3.amazonaws.com/photos/259724158/medium.jpg
https://www.inaturalist.org/observations/150752166	chinensis	United States	33.83799453	-84.34129448	Inaturalist	https://inaturalist-open-data.s3.amazonaws.com/photos/260003312/medium.jpg
