# Supplementary material for: Species Distribution Models Reveal Varying Degrees of Refugia From the Invasive Asian Needle Ant for Native Ants Versus Ant‐Plant Seed Dispersal Mutualisms
Source: Ecol Evol. 2025 Jan 16;15(1):e70750. doi: 10.1002/ece3.70750 (PMC11739460; doi:10.1002/ece3.70750)
Supplement: Supplementary file 13 — Appendix S13. [file ECE3-15-e70750-s014.csv]

id	observed_on	user_name	quality_grade	url	image_url	num_identification_agreements	num_identification_disagreements	latitude	longitude	scientific_name		DAM_Checked
139224	10/25/12		research	http://www.inaturalist.org/observations/139224	http://static.inaturalist.org/photos/193065/medium.jpg	3	0	35.90854125	-79.0516044	Brachyponera chinensis		0
235490	4/12/13		research	http://www.inaturalist.org/observations/235490	http://static.inaturalist.org/photos/295560/medium.jpg	2	0	35.90877054	-78.99527192	Brachyponera chinensis		0
2537321	1/1/16	Jonathan (JC) Carpenter	research	http://www.inaturalist.org/observations/2537321	https://inaturalist-open-data.s3.amazonaws.com/photos/2835629/medium.JPG	4	0	35.10536667	-85.33429722	Brachyponera chinensis		1
3511498	6/23/16	James Shelton	research	http://www.inaturalist.org/observations/3511498	https://inaturalist-open-data.s3.amazonaws.com/photos/4088009/medium.jpg	5	0	37.523437	-77.525396	Brachyponera chinensis		1
5761969	4/15/17	Matt Bertone	research	https://www.inaturalist.org/observations/5761969	https://inaturalist-open-data.s3.amazonaws.com/photos/7151226/medium.jpeg	2	0	35.71825971	-78.75358343	Brachyponera chinensis		1
5900998	4/18/17		research	https://www.inaturalist.org/observations/5900998	https://inaturalist-open-data.s3.amazonaws.com/photos/7358374/medium.jpeg	2	0	35.7238497	-78.7837088	Brachyponera chinensis		1
6192436	5/7/17	Jesse Rorabaugh	research	https://www.inaturalist.org/observations/6192436	https://inaturalist-open-data.s3.amazonaws.com/photos/7772423/medium.jpg	4	0	37.18223167	-76.53636	Brachyponera chinensis		1
6200116	5/12/17	Jesse Rorabaugh	research	https://www.inaturalist.org/observations/6200116	https://inaturalist-open-data.s3.amazonaws.com/photos/7783623/medium.jpg	3	0	37.41256667	-76.715065	Brachyponera chinensis		0
6514132	5/19/17	Jason M Crockwell	research	https://www.inaturalist.org/observations/6514132	https://inaturalist-open-data.s3.amazonaws.com/photos/8248216/medium.jpeg	3	0	35.9227547	-78.9826699	Brachyponera chinensis		0
6776556	6/24/17	Lea Shell	research	https://www.inaturalist.org/observations/6776556	https://inaturalist-open-data.s3.amazonaws.com/photos/8614537/medium.jpg	2	0	36.03221167	-78.90022704	Brachyponera chinensis		0
7143370	7/21/17		research	https://www.inaturalist.org/observations/7143370	https://static.inaturalist.org/photos/9197507/medium.jpg	2	0	35.8103365	-78.47726564	Brachyponera chinensis		0
7257334	7/13/17	Timothy Reichard	research	https://www.inaturalist.org/observations/7257334	https://static.inaturalist.org/photos/9377146/medium.jpg	2	0	39.15264119	-76.76447903	Brachyponera chinensis		0
7703863	8/29/17		research	https://www.inaturalist.org/observations/7703863	https://static.inaturalist.org/photos/10099174/medium.jpg	2	0	35.78369702	-78.67548991	Brachyponera chinensis		0
7992419	9/19/17		research	https://www.inaturalist.org/observations/7992419	https://static.inaturalist.org/photos/10572487/medium.jpg	2	0	35.95344854	-78.53007554	Brachyponera chinensis		0
8250163	10/4/17		research	https://www.inaturalist.org/observations/8250163	https://static.inaturalist.org/photos/10942782/medium.jpg	3	0	35.98709924	-79.08029434	Brachyponera chinensis		0
8422760	10/13/17	Robby Deans	research	https://www.inaturalist.org/observations/8422760	https://inaturalist-open-data.s3.amazonaws.com/photos/11213454/medium.jpeg	3	0	35.35539872	-76.9723177	Brachyponera chinensis		1
10117827	3/3/18		research	https://www.inaturalist.org/observations/10117827	https://inaturalist-open-data.s3.amazonaws.com/photos/13948159/medium.jpeg	2	0	35.81027665	-78.71689073	Brachyponera chinensis		0
10117946	3/3/18		research	https://www.inaturalist.org/observations/10117946	https://inaturalist-open-data.s3.amazonaws.com/photos/13948401/medium.jpeg	2	0	35.81027665	-78.71689073	Brachyponera chinensis		1
10118017	3/3/18		research	https://www.inaturalist.org/observations/10118017	https://inaturalist-open-data.s3.amazonaws.com/photos/13948538/medium.jpeg	2	0	35.81027665	-78.71689073	Brachyponera chinensis		1
10753250	4/8/18	Merav Vonshak	research	https://www.inaturalist.org/observations/10753250	https://inaturalist-open-data.s3.amazonaws.com/photos/15032800/medium.jpg	2	0	33.79578	-84.299645	Brachyponera chinensis		0
11523824	4/27/18		research	https://www.inaturalist.org/observations/11523824	https://static.inaturalist.org/photos/16451026/medium.jpg	2	0	35.81076333	-78.714255	Brachyponera chinensis		0
11549874	4/27/18		research	https://www.inaturalist.org/observations/11549874	https://static.inaturalist.org/photos/16492160/medium.jpg	2	0	35.27436137	-80.56421382	Brachyponera chinensis		0
11610030	4/28/18		research	https://www.inaturalist.org/observations/11610030	https://inaturalist-open-data.s3.amazonaws.com/photos/16584894/medium.jpg	2	0	35.7792612	-78.66367436	Brachyponera chinensis		0
11674768	4/27/18	Matt Bertone	research	https://www.inaturalist.org/observations/11674768	https://inaturalist-open-data.s3.amazonaws.com/photos/16677791/medium.jpg	3	0	35.73351718	-78.76013575	Brachyponera chinensis		0
12076518	4/29/18	Matt Bertone	research	https://www.inaturalist.org/observations/12076518	https://inaturalist-open-data.s3.amazonaws.com/photos/17316876/medium.jpg	3	0	35.8171	-78.7264	Brachyponera chinensis		1
13152098	6/5/18	JC Ferebee	research	https://www.inaturalist.org/observations/13152098	https://inaturalist-open-data.s3.amazonaws.com/photos/19186475/medium.jpeg	2	0	34.91845744	-80.88054267	Brachyponera chinensis		0
13232712	6/7/18		research	https://www.inaturalist.org/observations/13232712	https://static.inaturalist.org/photos/19356538/medium.jpeg	2	0	36.06350111	-78.90926338	Brachyponera chinensis		0
13370128	6/12/18	Ryan Watson	research	https://www.inaturalist.org/observations/13370128	https://inaturalist-open-data.s3.amazonaws.com/photos/19600573/medium.jpeg	4	0	37.38066633	-79.14052239	Brachyponera chinensis		1
13768210	6/25/18		research	https://www.inaturalist.org/observations/13768210	https://static.inaturalist.org/photos/20299914/medium.jpg	2	0	35.0335695	-85.30136167	Brachyponera chinensis		0
13811013	6/26/18		research	https://www.inaturalist.org/observations/13811013	https://static.inaturalist.org/photos/23640733/medium.jpg	2	0	35.57587833	-82.608575	Brachyponera chinensis		0
13885959	6/29/18	Clara Dandridge	research	https://www.inaturalist.org/observations/13885959	https://static.inaturalist.org/photos/20505171/medium.jpg	2	0	34.13586383	-81.1590805	Brachyponera chinensis		0
14157394	7/6/18	Bo Abernethy	research	https://www.inaturalist.org/observations/14157394	https://inaturalist-open-data.s3.amazonaws.com/photos/20984429/medium.jpeg	2	0	35.79396389	-78.76761944	Brachyponera chinensis		0
14319633	7/13/18	Melissa Shaw	research	https://www.inaturalist.org/observations/14319633	https://static.inaturalist.org/photos/21272420/medium.jpg	2	0	36.47923247	-80.58101426	Brachyponera chinensis		0
15053282	8/2/18	jrvv	research	https://www.inaturalist.org/observations/15053282	https://static.inaturalist.org/photos/22470901/medium.jpeg	3	0	34.78725789	-81.14139903	Brachyponera chinensis		1
15404393	8/13/18	jrvv	research	https://www.inaturalist.org/observations/15404393	https://static.inaturalist.org/photos/23092955/medium.jpg	3	0	34.68985781	-81.14198899	Brachyponera chinensis		0
15408473	8/7/18	Robby Deans	research	https://www.inaturalist.org/observations/15408473	https://inaturalist-open-data.s3.amazonaws.com/photos/23097520/medium.jpeg	3	0	35.35499104	-76.97122328	Brachyponera chinensis		1
15410898	8/11/18	Robby Deans	research	https://www.inaturalist.org/observations/15410898	https://inaturalist-open-data.s3.amazonaws.com/photos/23101798/medium.jpeg	2	0	35.35349923	-76.97024266	Brachyponera chinensis		0
16141548	8/31/18		research	https://www.inaturalist.org/observations/16141548	https://inaturalist-open-data.s3.amazonaws.com/photos/24193817/medium.jpg	2	0	35.29240548	-82.13739907	Brachyponera chinensis		0
16145580	9/2/18	ShawnT Dash	research	https://www.inaturalist.org/observations/16145580	https://inaturalist-open-data.s3.amazonaws.com/photos/24200168/medium.jpeg	3	0	37.03977936	-76.4834955	Brachyponera chinensis		0
16149996	9/2/18	ShawnT Dash	research	https://www.inaturalist.org/observations/16149996	https://inaturalist-open-data.s3.amazonaws.com/photos/24208145/medium.jpeg	3	0	37.0520359	-76.3190627	Brachyponera chinensis		0
16209674	9/4/18		research	https://www.inaturalist.org/observations/16209674	https://inaturalist-open-data.s3.amazonaws.com/photos/24361400/medium.jpeg	2	0	35.78565158	-78.67191014	Brachyponera chinensis		0
16209754	9/4/18		research	https://www.inaturalist.org/observations/16209754	https://static.inaturalist.org/photos/24320083/medium.jpg	2	0	35.78385263	-78.67571932	Brachyponera chinensis		0
16209886	9/4/18		research	https://www.inaturalist.org/observations/16209886	https://static.inaturalist.org/photos/24320447/medium.jpg	2	0	35.84331156	-78.72374849	Brachyponera chinensis		0
16220335	9/4/18	JC Ferebee	research	https://www.inaturalist.org/observations/16220335	https://inaturalist-open-data.s3.amazonaws.com/photos/24339731/medium.jpg	2	0	34.85928403	-80.8407044	Brachyponera chinensis		0
16262153	3/31/18		research	https://www.inaturalist.org/observations/16262153	https://static.inaturalist.org/photos/24416018/medium.jpeg	3	0	34.93030989	-76.9473105	Brachyponera chinensis		1
16336763	9/8/18	Celia Fisher	research	https://www.inaturalist.org/observations/16336763	https://static.inaturalist.org/photos/24550507/medium.jpg	3	0	33.891604	-84.489808	Brachyponera chinensis		0
16469086	9/11/18	JC Ferebee	research	https://www.inaturalist.org/observations/16469086	https://inaturalist-open-data.s3.amazonaws.com/photos/24782665/medium.jpg	2	0	34.93942412	-80.94206543	Brachyponera chinensis		0
16532080	9/14/18		research	https://www.inaturalist.org/observations/16532080	https://static.inaturalist.org/photos/24887874/medium.jpg	5	0	37.27811333	-76.718445	Brachyponera chinensis		0
16600576	9/15/18		research	https://www.inaturalist.org/observations/16600576	https://inaturalist-open-data.s3.amazonaws.com/photos/25010763/medium.jpeg	3	0	34.1767271	-84.02629171	Brachyponera chinensis		0
16630611	9/17/18		research	https://www.inaturalist.org/observations/16630611	https://static.inaturalist.org/photos/25066870/medium.jpg	3	0	37.27418	-76.70041667	Brachyponera chinensis
16633401	9/17/18		research	https://www.inaturalist.org/observations/16633401	https://static.inaturalist.org/photos/25071653/medium.jpg	3	0	37.274175	-76.700425	Brachyponera chinensis
16746020	9/21/18		research	https://www.inaturalist.org/observations/16746020	https://static.inaturalist.org/photos/25272472/medium.jpg	3	0	37.27166138	-76.70218505	Brachyponera chinensis		0
16746372	9/21/18		research	https://www.inaturalist.org/observations/16746372	https://static.inaturalist.org/photos/25273031/medium.jpg	3	0	37.27278452	-76.70278319	Brachyponera chinensis
16746925	9/21/18		research	https://www.inaturalist.org/observations/16746925	https://static.inaturalist.org/photos/25273819/medium.jpg	3	0	37.27271924	-76.70217843	Brachyponera chinensis
16748883	9/21/18		research	https://www.inaturalist.org/observations/16748883	https://static.inaturalist.org/photos/25276653/medium.jpg	3	0	37.26829463	-76.69833075	Brachyponera chinensis
16755329	9/21/18		research	https://www.inaturalist.org/observations/16755329	https://static.inaturalist.org/photos/25286923/medium.jpg	3	0	37.27495917	-76.70193139	Brachyponera chinensis
17027642	9/29/18		research	https://www.inaturalist.org/observations/17027642	https://static.inaturalist.org/photos/25755475/medium.jpg	2	0	37.32798757	-77.38822853	Brachyponera chinensis
17069269	9/30/18	Clara Dandridge	research	https://www.inaturalist.org/observations/17069269	https://static.inaturalist.org/photos/27464867/medium.jpg	4	0	34.13551667	-81.159125	Brachyponera chinensis
17096239	10/1/18		research	https://www.inaturalist.org/observations/17096239	https://static.inaturalist.org/photos/25883461/medium.jpg	4	0	37.27314667	-76.705825	Brachyponera chinensis		1
17096595	10/1/18		research	https://www.inaturalist.org/observations/17096595	https://static.inaturalist.org/photos/25884167/medium.jpg	4	0	37.27300333	-76.70593333	Brachyponera chinensis
17098829	10/1/18		research	https://www.inaturalist.org/observations/17098829	https://static.inaturalist.org/photos/25888199/medium.jpg	4	0	37.25755333	-76.684555	Brachyponera chinensis		0
17112039	10/1/18		research	https://www.inaturalist.org/observations/17112039	https://static.inaturalist.org/photos/25913654/medium.jpg	2	0	38.47662833	-78.01891383	Brachyponera chinensis
17114457	9/29/18	Luke Armstrong	research	https://www.inaturalist.org/observations/17114457	https://inaturalist-open-data.s3.amazonaws.com/photos/25917894/medium.jpg	2	0	36.03173089	-79.05937672	Brachyponera chinensis
17126268	10/2/18		research	https://www.inaturalist.org/observations/17126268	https://static.inaturalist.org/photos/25939935/medium.jpg	4	0	37.27409667	-76.70124167	Brachyponera chinensis
17196428	10/4/18	jrvv	research	https://www.inaturalist.org/observations/17196428	https://static.inaturalist.org/photos/26065805/medium.jpg	3	0	34.6649805	-81.00965829	Brachyponera chinensis
17221774	10/5/18		research	https://www.inaturalist.org/observations/17221774	https://static.inaturalist.org/photos/26112567/medium.jpg	4	0	37.26652681	-76.70637555	Brachyponera chinensis
17222503	10/5/18		research	https://www.inaturalist.org/observations/17222503	https://static.inaturalist.org/photos/26113586/medium.jpg	3	0	37.27051307	-76.69759923	Brachyponera chinensis
17332235	10/8/18		research	https://www.inaturalist.org/observations/17332235	https://static.inaturalist.org/photos/26309593/medium.jpg	2	0	34.75599369	-82.85478625	Brachyponera chinensis
17346029	10/8/18		research	https://www.inaturalist.org/observations/17346029	https://inaturalist-open-data.s3.amazonaws.com/photos/26336305/medium.jpg	3	0	34.756145	-82.85476667	Brachyponera chinensis
17355762	10/9/18		research	https://www.inaturalist.org/observations/17355762	https://static.inaturalist.org/photos/26355023/medium.jpg	4	0	37.28432833	-76.68346333	Brachyponera chinensis		0
17382653	10/10/18		research	https://www.inaturalist.org/observations/17382653	https://static.inaturalist.org/photos/26404353/medium.jpg	3	0	37.274005	-76.69254167	Brachyponera chinensis
17608446	10/17/18	jrvv	research	https://www.inaturalist.org/observations/17608446	https://static.inaturalist.org/photos/26814727/medium.jpg	3	0	34.64611436	-81.02380516	Brachyponera chinensis		1
17619490	10/18/18		research	https://www.inaturalist.org/observations/17619490	https://static.inaturalist.org/photos/26834731/medium.jpg	4	0	37.27174442	-76.69137131	Brachyponera chinensis
18154530	5/20/18	Luke Armstrong	research	https://www.inaturalist.org/observations/18154530	https://inaturalist-open-data.s3.amazonaws.com/photos/27751568/medium.jpeg	2	0	35.93822018	-79.07506672	Brachyponera chinensis
18744539	11/19/18	Ken Kneidel	research	https://www.inaturalist.org/observations/18744539	https://inaturalist-open-data.s3.amazonaws.com/photos/28702534/medium.jpg	3	0	35.14494265	-80.76809838	Brachyponera chinensis
19147207	12/21/18	Joshua Doby	research	https://www.inaturalist.org/observations/19147207	https://inaturalist-open-data.s3.amazonaws.com/photos/29397653/medium.jpg	4	0	35.80638605	-78.53894908	Brachyponera chinensis
19262001	12/27/18	Alex Bairstow	research	https://www.inaturalist.org/observations/19262001	https://inaturalist-open-data.s3.amazonaws.com/photos/29598744/medium.jpeg	3	0	38.92873064	-77.0450023	Brachyponera chinensis
19268077	12/21/18	Alison Northup	research	https://www.inaturalist.org/observations/19268077	https://inaturalist-open-data.s3.amazonaws.com/photos/29610497/medium.jpeg	3	0	35.35425186	-76.96976471	Brachyponera chinensis
19294879	12/29/18	Clara Dandridge	research	https://www.inaturalist.org/observations/19294879	https://static.inaturalist.org/photos/29658457/medium.jpg	2	0	34.1357695	-81.15930833	Brachyponera chinensis
19318717	12/30/18	Alex Bairstow	research	https://www.inaturalist.org/observations/19318717	https://inaturalist-open-data.s3.amazonaws.com/photos/29699180/medium.jpeg	4	0	38.9285811	-77.04441203	Brachyponera chinensis
19484013	1/6/19	jrvv	research	https://www.inaturalist.org/observations/19484013	https://static.inaturalist.org/photos/29979284/medium.jpg	3	0	34.72788696	-81.06128349	Brachyponera chinensis
19516909	1/8/19	JC Ferebee	research	https://www.inaturalist.org/observations/19516909	https://inaturalist-open-data.s3.amazonaws.com/photos/30034978/medium.jpg	3	0	34.99130774	-80.93049278	Brachyponera chinensis
20060645	2/3/19		research	https://www.inaturalist.org/observations/20060645	https://inaturalist-open-data.s3.amazonaws.com/photos/30974702/medium.jpg	3	0	35.8048415	-78.70364797	Brachyponera chinensis		1
20241560	2/9/19		research	https://www.inaturalist.org/observations/20241560	https://static.inaturalist.org/photos/31241068/medium.jpg	4	0	35.67282836	-80.36685205	Brachyponera chinensis
20546902	7/27/16	Kyhl Austin	research	https://www.inaturalist.org/observations/20546902	https://inaturalist-open-data.s3.amazonaws.com/photos/31719336/medium.jpeg	5	0	34.87626342	-85.14117512	Brachyponera chinensis		0
21366941	3/12/19	Sam Kieschnick	research	https://www.inaturalist.org/observations/21366941	https://inaturalist-open-data.s3.amazonaws.com/photos/33049354/medium.jpeg	3	0	35.87097359	-78.76257341	Brachyponera chinensis
21740875	3/29/19	Will Freund	research	https://www.inaturalist.org/observations/21740875	https://inaturalist-open-data.s3.amazonaws.com/photos/33669314/medium.jpeg	2	0	36.1066367	-79.8762899	Brachyponera chinensis
21813345	3/29/19	Joseph Felts	research	https://www.inaturalist.org/observations/21813345	https://inaturalist-open-data.s3.amazonaws.com/photos/33791188/medium.jpg	2	0	35.86642833	-80.17803	Brachyponera chinensis
21836296	3/9/19		research	https://www.inaturalist.org/observations/21836296	https://inaturalist-open-data.s3.amazonaws.com/photos/33826980/medium.jpg	2	0	34.28910491	-86.43422089	Brachyponera chinensis
22109946	4/6/19	Margarita Lankford	research	https://www.inaturalist.org/observations/22109946	https://inaturalist-open-data.s3.amazonaws.com/photos/34225752/medium.jpeg	2	0	35.9131996	-79.0558445	Brachyponera chinensis
22737627	4/19/19	Harrison Kish	research	https://www.inaturalist.org/observations/22737627	https://static.inaturalist.org/photos/35236824/medium.jpeg	3	0	37.30807778	-78.40325278	Brachyponera chinensis
23302186	4/26/19		research	https://www.inaturalist.org/observations/23302186	https://inaturalist-open-data.s3.amazonaws.com/photos/36103195/medium.jpeg	2	0	35.85289018	-78.64650005	Brachyponera chinensis
23708584	4/28/19		research	https://www.inaturalist.org/observations/23708584	https://inaturalist-open-data.s3.amazonaws.com/photos/36691271/medium.jpg	2	0	34.89232022	-81.94702755	Brachyponera chinensis
23755872	4/28/19		research	https://www.inaturalist.org/observations/23755872	https://static.inaturalist.org/photos/36760322/medium.jpg	2	0	35.80975	-78.71572167	Brachyponera chinensis
23824434	4/28/19		research	https://www.inaturalist.org/observations/23824434	https://inaturalist-open-data.s3.amazonaws.com/photos/36862300/medium.jpeg	2	0	35.8171156	-78.7263642	Brachyponera chinensis
24119384	4/29/19		research	https://www.inaturalist.org/observations/24119384	https://inaturalist-open-data.s3.amazonaws.com/photos/37295180/medium.jpeg	4	0	35.7700909	-78.5703509	Brachyponera chinensis
24278942	5/1/19		research	https://www.inaturalist.org/observations/24278942	https://inaturalist-open-data.s3.amazonaws.com/photos/37545238/medium.jpg	2	0	35.86575639	-80.17985855	Brachyponera chinensis
24287567	4/29/19	Chris Goforth	research	https://www.inaturalist.org/observations/24287567	https://static.inaturalist.org/photos/37550831/medium.jpg	2	0	35.99179294	-78.58379208	Brachyponera chinensis
24290969	4/27/19	Lincoln Durey	research	https://www.inaturalist.org/observations/24290969	https://static.inaturalist.org/photos/37563138/medium.jpg	2	0	33.87094503	-84.45269018	Brachyponera chinensis
24332329	5/1/19	Margarita Lankford	research	https://www.inaturalist.org/observations/24332329	https://inaturalist-open-data.s3.amazonaws.com/photos/37623075/medium.jpeg	3	0	35.9131996	-79.0558445	Brachyponera chinensis
24785983	5/8/19	Noelle and Don Congdon	research	https://www.inaturalist.org/observations/24785983	https://static.inaturalist.org/photos/38332631/medium.jpg	3	0	34.88538	-82.344605	Brachyponera chinensis
24854202	7/5/18	Harrison Kish	research	https://www.inaturalist.org/observations/24854202	https://static.inaturalist.org/photos/38438146/medium.jpg	3	0	37.30909444	-78.40197874	Brachyponera chinensis
26319868	6/3/19		research	https://www.inaturalist.org/observations/26319868	https://inaturalist-open-data.s3.amazonaws.com/photos/40861688/medium.jpg	3	0	37.16252093	-76.47370133	Brachyponera chinensis
26508777	6/6/19	Karen Witcher	research	https://www.inaturalist.org/observations/26508777	https://static.inaturalist.org/photos/41168564/medium.jpeg	2	0	35.36873199	-80.5859713	Brachyponera chinensis
26514059	5/15/19	Meredith Morgan	research	https://www.inaturalist.org/observations/26514059	https://static.inaturalist.org/photos/41163851/medium.jpg	2	0	34.33960694	-78.73273847	Brachyponera chinensis		1
26627367	6/8/19		research	https://www.inaturalist.org/observations/26627367	https://inaturalist-open-data.s3.amazonaws.com/photos/41357683/medium.jpg	2	0	35.97123172	-78.64860121	Brachyponera chinensis
27085919	6/15/19	Luke Armstrong	research	https://www.inaturalist.org/observations/27085919	https://inaturalist-open-data.s3.amazonaws.com/photos/42105741/medium.jpeg	2	0	35.89889458	-79.03090582	Brachyponera chinensis
27451146	6/10/19	Clara Dandridge	research	https://www.inaturalist.org/observations/27451146	https://static.inaturalist.org/photos/42713020/medium.jpg	2	0	34.13563285	-81.15924247	Brachyponera chinensis
28754580	7/12/19	Mark Richman	research	https://www.inaturalist.org/observations/28754580	https://static.inaturalist.org/photos/44843726/medium.jpeg	3	0	38.97729492	-77.35707092	Brachyponera chinensis
29445917	7/24/19		research	https://www.inaturalist.org/observations/29445917	https://inaturalist-open-data.s3.amazonaws.com/photos/45955461/medium.jpeg	2	0	35.22195893	-85.22155877	Brachyponera chinensis
29446896	7/24/19	CHRISTINE LOVERIDGE	research	https://www.inaturalist.org/observations/29446896	https://static.inaturalist.org/photos/45956940/medium.jpg	2	0	35.22201173	-85.22160902	Brachyponera chinensis
29446907	7/24/19		research	https://www.inaturalist.org/observations/29446907	https://inaturalist-open-data.s3.amazonaws.com/photos/45956958/medium.jpeg	2	0	35.22201838	-85.22158692	Brachyponera chinensis
30380485	8/7/19	Sequoia Janirella Wrens	research	https://www.inaturalist.org/observations/30380485	https://inaturalist-open-data.s3.amazonaws.com/photos/47461107/medium.jpg	3	0	35.91883167	-78.39035833	Brachyponera chinensis
30426274	8/8/19	ShawnT Dash	research	https://www.inaturalist.org/observations/30426274	https://inaturalist-open-data.s3.amazonaws.com/photos/47535711/medium.jpeg	2	0	33.98714072	-84.32542176	Brachyponera chinensis
30483761	8/8/19	Sequoia Janirella Wrens	research	https://www.inaturalist.org/observations/30483761	https://inaturalist-open-data.s3.amazonaws.com/photos/47626984/medium.jpeg	2	0	35.93839667	-78.697215	Brachyponera chinensis
30573736	8/10/19		research	https://www.inaturalist.org/observations/30573736	https://static.inaturalist.org/photos/47771462/medium.jpg	4	0	38.88698667	-77.1193305	Brachyponera chinensis		1
30614480	8/9/19	Sequoia Janirella Wrens	research	https://www.inaturalist.org/observations/30614480	https://inaturalist-open-data.s3.amazonaws.com/photos/47835526/medium.jpg	2	0	35.89596333	-78.578	Brachyponera chinensis
30928838	8/16/19	Lily Perez	research	https://www.inaturalist.org/observations/30928838	https://static.inaturalist.org/photos/48355040/medium.jpg	2	0	36.18357167	-86.650345	Brachyponera chinensis
30930688	8/16/19		research	https://www.inaturalist.org/observations/30930688	https://inaturalist-open-data.s3.amazonaws.com/photos/48358124/medium.jpg	2	0	36.18428786	-86.65074486	Brachyponera chinensis
31056347	8/10/19		research	https://www.inaturalist.org/observations/31056347	https://inaturalist-open-data.s3.amazonaws.com/photos/48566881/medium.jpg	2	0	35.64461167	-82.563095	Brachyponera chinensis
31343080	8/23/19		research	https://www.inaturalist.org/observations/31343080	https://inaturalist-open-data.s3.amazonaws.com/photos/49050354/medium.jpg	2	0	35.84912167	-81.49027167	Brachyponera chinensis
31344902	8/23/19		research	https://www.inaturalist.org/observations/31344902	https://inaturalist-open-data.s3.amazonaws.com/photos/49050404/medium.jpg	2	0	35.84913659	-81.49036333	Brachyponera chinensis
31738658	8/29/19	Cbaf202 Boruff	research	https://www.inaturalist.org/observations/31738658	https://inaturalist-open-data.s3.amazonaws.com/photos/49705844/medium.jpg	2	0	35.81117168	-83.94362573	Brachyponera chinensis
31932362	9/1/19	Margarita Lankford	research	https://www.inaturalist.org/observations/31932362	https://inaturalist-open-data.s3.amazonaws.com/photos/50027545/medium.jpg	2	0	36.000531	-78.967685	Brachyponera chinensis
32473801	9/10/19	Mark Richman	research	https://www.inaturalist.org/observations/32473801	https://static.inaturalist.org/photos/50935754/medium.jpeg	3	0	38.97731018	-77.35707855	Brachyponera chinensis
32475026	9/9/19	Maryam Sheikh	research	https://www.inaturalist.org/observations/32475026	https://static.inaturalist.org/photos/50937916/medium.jpg	2	0	35.92090353	-84.1155928	Brachyponera chinensis
32916632	9/17/19	Jonas Jacobson	research	https://www.inaturalist.org/observations/32916632	https://static.inaturalist.org/photos/51662416/medium.jpg	2	0	35.50357745	-80.84285317	Brachyponera chinensis
33070138	9/20/19	Paige Money	research	https://www.inaturalist.org/observations/33070138	https://static.inaturalist.org/photos/51910194/medium.jpg	2	0	35.79920982	-81.41059292	Brachyponera chinensis
33157019	9/21/19		research	https://www.inaturalist.org/observations/33157019	https://inaturalist-open-data.s3.amazonaws.com/photos/52052490/medium.jpg	2	0	36.01164836	-78.72262026	Brachyponera chinensis
33378428	9/25/19	Sui Khun Thai	research	https://www.inaturalist.org/observations/33378428	https://static.inaturalist.org/photos/52420427/medium.jpg	2	0	34.98695115	-80.43159887	Brachyponera chinensis
33632659	9/29/19	saswat	research	https://www.inaturalist.org/observations/33632659	https://static.inaturalist.org/photos/52842684/medium.jpg	2	0	34.17175067	-83.89943169	Brachyponera chinensis
33714103	10/1/19	Andrew Bowden	research	https://www.inaturalist.org/observations/33714103	https://static.inaturalist.org/photos/52979014/medium.jpg	3	0	33.98406219	-81.04475403	Brachyponera chinensis
33852909	10/4/19		research	https://www.inaturalist.org/observations/33852909	https://inaturalist-open-data.s3.amazonaws.com/photos/53214365/medium.jpg	2	0	36.11359515	-79.50070303	Brachyponera chinensis
33926468	10/5/19	Robert Meehan	research	https://www.inaturalist.org/observations/33926468	https://inaturalist-open-data.s3.amazonaws.com/photos/53337771/medium.jpg	2	0	35.97094704	-78.96728832	Brachyponera chinensis
33926474	10/5/19	Robert Meehan	research	https://www.inaturalist.org/observations/33926474	https://inaturalist-open-data.s3.amazonaws.com/photos/53337786/medium.jpg	2	0	35.97094704	-78.96728832	Brachyponera chinensis
33926477	10/5/19	Robert Meehan	research	https://www.inaturalist.org/observations/33926477	https://inaturalist-open-data.s3.amazonaws.com/photos/53337798/medium.jpg	2	0	35.97094704	-78.96728832	Brachyponera chinensis
34023632	10/7/19		research	https://www.inaturalist.org/observations/34023632	https://inaturalist-open-data.s3.amazonaws.com/photos/53500396/medium.jpeg	2	0	35.8902013	-78.5832554	Brachyponera chinensis
34065059	10/8/19		research	https://www.inaturalist.org/observations/34065059	https://inaturalist-open-data.s3.amazonaws.com/photos/53567082/medium.jpeg	2	0	35.95814068	-83.92355195	Brachyponera chinensis
34066689	10/8/19		research	https://www.inaturalist.org/observations/34066689	https://static.inaturalist.org/photos/53569564/medium.jpg	2	0	35.9580518	-83.92370327	Brachyponera chinensis
34067311	10/8/19	Jackson Turner	research	https://www.inaturalist.org/observations/34067311	https://static.inaturalist.org/photos/53570520/medium.jpeg	2	0	35.95804214	-83.92398071	Brachyponera chinensis
34071728	10/7/19		research	https://www.inaturalist.org/observations/34071728	https://static.inaturalist.org/photos/53577471/medium.jpeg	2	0	35.89316125	-78.57637488	Brachyponera chinensis
34073231	10/8/19		research	https://www.inaturalist.org/observations/34073231	https://inaturalist-open-data.s3.amazonaws.com/photos/53580011/medium.jpg	2	0	35.95847248	-83.92356524	Brachyponera chinensis
34112366	10/5/19		research	https://www.inaturalist.org/observations/34112366	https://inaturalist-open-data.s3.amazonaws.com/photos/61406718/medium.jpg	2	0	34.2367621	-84.4907621	Brachyponera chinensis
34186236	10/7/19		research	https://www.inaturalist.org/observations/34186236	https://inaturalist-open-data.s3.amazonaws.com/photos/53771517/medium.jpeg	2	0	35.8927536	-78.58329773	Brachyponera chinensis
34212096	10/11/19		research	https://www.inaturalist.org/observations/34212096	https://inaturalist-open-data.s3.amazonaws.com/photos/53815489/medium.jpg	2	0	36.00250639	-78.93354474	Brachyponera chinensis
34372111	10/14/19	Elizabeth Cash	research	https://www.inaturalist.org/observations/34372111	https://inaturalist-open-data.s3.amazonaws.com/photos/54087742/medium.jpg	4	0	33.65464667	-78.92382	Brachyponera chinensis
34861187	10/24/19	Bliss Murphy	research	https://www.inaturalist.org/observations/34861187	https://inaturalist-open-data.s3.amazonaws.com/photos/54920115/medium.jpg	2	0	35.00597898	-85.0965444	Brachyponera chinensis
34978262	10/27/19		research	https://www.inaturalist.org/observations/34978262	https://inaturalist-open-data.s3.amazonaws.com/photos/55119232/medium.jpg	2	0	35.78632127	-78.67970425	Brachyponera chinensis
35035219	6/15/07	David	research	https://www.inaturalist.org/observations/35035219	https://inaturalist-open-data.s3.amazonaws.com/photos/55218333/medium.jpeg	3	0	35.64327342	-78.62315738	Brachyponera chinensis		1
35687457	11/14/19	Clara Dandridge	research	https://www.inaturalist.org/observations/35687457	https://static.inaturalist.org/photos/56304157/medium.jpg	2	0	34.1356555	-81.15917217	Brachyponera chinensis
36100002	11/26/19	Payton Tucker	research	https://www.inaturalist.org/observations/36100002	https://static.inaturalist.org/photos/57099672/medium.jpg	3	0	35.64940261	-80.94311936	Brachyponera chinensis
36447155	12/7/19	Margarita Lankford	research	https://www.inaturalist.org/observations/36447155	https://inaturalist-open-data.s3.amazonaws.com/photos/57612411/medium.jpg	4	0	35.9131996	-79.0558445	Brachyponera chinensis
36454286	12/7/19	Clara Dandridge	research	https://www.inaturalist.org/observations/36454286	https://static.inaturalist.org/photos/57625014/medium.jpg	3	0	34.13603333	-81.15910283	Brachyponera chinensis
36467852	12/8/19	Suzanne Cadwell	research	https://www.inaturalist.org/observations/36467852	https://inaturalist-open-data.s3.amazonaws.com/photos/57649753/medium.jpeg	2	0	35.92859268	-78.96613312	Brachyponera chinensis
36716913	12/16/19	robotpie	research	https://www.inaturalist.org/observations/36716913	https://static.inaturalist.org/photos/58082526/medium.jpg	3	0	33.81273333	-84.401795	Brachyponera chinensis
36812135	4/5/19	Steven Wang	research	https://www.inaturalist.org/observations/36812135	https://inaturalist-open-data.s3.amazonaws.com/photos/58247909/medium.jpeg	4	0	34.19576389	-80.1818	Brachyponera chinensis
37157484	1/1/20	Clara Dandridge	research	https://www.inaturalist.org/observations/37157484	https://static.inaturalist.org/photos/58858516/medium.jpg	3	0	34.1357805	-81.15944717	Brachyponera chinensis
37786774	1/15/20		research	https://www.inaturalist.org/observations/37786774	https://inaturalist-open-data.s3.amazonaws.com/photos/59974676/medium.jpg	3	0	35.95004322	-78.69257764	Brachyponera chinensis
37962673	1/25/20	Alec Bowden	research	https://www.inaturalist.org/observations/37962673	https://static.inaturalist.org/photos/60262206/medium.jpg	5	0	33.63578	-78.97513667	Brachyponera chinensis		1
38061006	1/27/20	Rebecca Westbrook Toker	research	https://www.inaturalist.org/observations/38061006	https://inaturalist-open-data.s3.amazonaws.com/photos/60436019/medium.jpeg	4	0	35.01052094	-85.3646698	Brachyponera chinensis		1
38346166	2/2/20	Judy Gallagher	research	https://www.inaturalist.org/observations/38346166	https://inaturalist-open-data.s3.amazonaws.com/photos/60930199/medium.jpg	3	0	33.062497	-80.6159494	Brachyponera chinensis
38395871	2/7/20		research	https://www.inaturalist.org/observations/38395871	https://inaturalist-open-data.s3.amazonaws.com/photos/61015822/medium.jpg	4	0	37.37962167	-77.57717167	Brachyponera chinensis
38542108	5/3/19	Judy Gallagher	research	https://www.inaturalist.org/observations/38542108	https://inaturalist-open-data.s3.amazonaws.com/photos/61271380/medium.jpg	4	0	38.5882192	-77.3838748	Brachyponera chinensis
39278086	2/27/20	Sylvia Leal	research	https://www.inaturalist.org/observations/39278086	https://static.inaturalist.org/photos/62296512/medium.jpg	4	0	33.94678871	-79.02839844	Brachyponera chinensis
39478500	3/2/20	Murray Fisher	research	https://www.inaturalist.org/observations/39478500	https://static.inaturalist.org/photos/62640457/medium.jpg	4	0	37.62962833	-77.77092833	Brachyponera chinensis
39521950	3/4/19	Robert Meehan	research	https://www.inaturalist.org/observations/39521950	https://inaturalist-open-data.s3.amazonaws.com/photos/62712612/medium.jpg	2	0	36.01852599	-78.88349485	Brachyponera chinensis
39558840	3/5/19	Robert Meehan	research	https://www.inaturalist.org/observations/39558840	https://inaturalist-open-data.s3.amazonaws.com/photos/62771876/medium.jpg	3	0	36.01947574	-78.88191773	Brachyponera chinensis
39628358	3/5/20	Mark Richman	research	https://www.inaturalist.org/observations/39628358	https://static.inaturalist.org/photos/62889033/medium.jpeg	5	0	38.916271	-77.31718997	Brachyponera chinensis		1
39628740	3/5/20	Mark Richman	research	https://www.inaturalist.org/observations/39628740	https://static.inaturalist.org/photos/62889620/medium.jpeg	5	0	38.91577397	-77.317092	Brachyponera chinensis		1
39629648	2/29/20	Ashwin Srinivasan	research	https://www.inaturalist.org/observations/39629648	https://inaturalist-open-data.s3.amazonaws.com/photos/62890705/medium.jpg	3	0	35.89895641	-79.03133785	Brachyponera chinensis
39911315	3/13/19	Robert Meehan	research	https://www.inaturalist.org/observations/39911315	https://inaturalist-open-data.s3.amazonaws.com/photos/63369406/medium.jpg	3	0	36.03105177	-78.90103651	Brachyponera chinensis
39957541	3/11/20		research	https://www.inaturalist.org/observations/39957541	https://inaturalist-open-data.s3.amazonaws.com/photos/63449361/medium.jpg	4	0	37.02078883	-76.3376	Brachyponera chinensis
40119285	3/16/20	Morgan Macy	research	https://www.inaturalist.org/observations/40119285	https://static.inaturalist.org/photos/63724180/medium.jpg	3	0	35.74918	-83.460175	Brachyponera chinensis		1
40566954	3/22/20	Alec Bowden	research	https://www.inaturalist.org/observations/40566954	https://static.inaturalist.org/photos/64293429/medium.jpg	4	0	33.635925	-78.97508833	Brachyponera chinensis
40619704	3/23/20	Mark Richman	research	https://www.inaturalist.org/observations/40619704	https://static.inaturalist.org/photos/64382266/medium.jpeg	6	0	38.962536	-77.33031597	Brachyponera chinensis		1
40771063	3/25/20	robotpie	research	https://www.inaturalist.org/observations/40771063	https://static.inaturalist.org/photos/64630796/medium.jpg	3	0	33.91458423	-84.53324423	Brachyponera chinensis
41250104	4/2/20	Alec Bowden	research	https://www.inaturalist.org/observations/41250104	https://static.inaturalist.org/photos/65421416/medium.jpg	4	0	33.63583833	-78.97508833	Brachyponera chinensis		0
41439434	4/4/20		research	https://www.inaturalist.org/observations/41439434	https://static.inaturalist.org/photos/65740684/medium.jpg	3	0	33.88129667	-80.38506333	Brachyponera chinensis
41506480	4/5/20	Mark Richman	research	https://www.inaturalist.org/observations/41506480	https://static.inaturalist.org/photos/65849993/medium.jpeg	3	0	38.922086	-77.344425	Brachyponera chinensis		0
41506535	4/5/20	Mark Richman	research	https://www.inaturalist.org/observations/41506535	https://static.inaturalist.org/photos/65850061/medium.jpeg	3	0	38.922117	-77.34418497	Brachyponera chinensis
41622563	4/7/20	Anna Claborn	research	https://www.inaturalist.org/observations/41622563	https://static.inaturalist.org/photos/66029250/medium.jpg	3	0	35.10195755	-80.7936894	Brachyponera chinensis
42892618	4/22/20	Warren T. Jones	research	https://www.inaturalist.org/observations/42892618	https://static.inaturalist.org/photos/68140099/medium.jpg	3	0	33.45541167	-86.61710333	Brachyponera chinensis
43139097	4/24/20		research	https://www.inaturalist.org/observations/43139097	https://inaturalist-open-data.s3.amazonaws.com/photos/68474923/medium.jpeg	2	0	35.96819579	-78.76905212	Brachyponera chinensis
43196684	4/24/20	Emily	research	https://www.inaturalist.org/observations/43196684	https://inaturalist-open-data.s3.amazonaws.com/photos/68564925/medium.jpg	2	0	35.93228	-79.0848695	Brachyponera chinensis
43790861	4/26/20	Lauren Florack Pyle	research	https://www.inaturalist.org/observations/43790861	https://static.inaturalist.org/photos/69452675/medium.jpg	2	0	35.31771913	-82.60150092	Brachyponera chinensis
44096706	4/26/20		research	https://www.inaturalist.org/observations/44096706	https://inaturalist-open-data.s3.amazonaws.com/photos/69915306/medium.jpeg	2	0	35.81639167	-78.72332778	Brachyponera chinensis
44486953	5/1/20	Stormwater SMART	research	https://www.inaturalist.org/observations/44486953	https://inaturalist-open-data.s3.amazonaws.com/photos/70533884/medium.jpg	2	0	36.31483834	-80.00547928	Brachyponera chinensis
44609616	4/25/20		research	https://www.inaturalist.org/observations/44609616	https://inaturalist-open-data.s3.amazonaws.com/photos/70705314/medium.jpeg	3	0	35.73808126	-78.69849951	Brachyponera chinensis
44609810	4/25/20		research	https://www.inaturalist.org/observations/44609810	https://inaturalist-open-data.s3.amazonaws.com/photos/70707663/medium.jpeg	3	0	35.73808126	-78.69849951	Brachyponera chinensis
44634819	5/2/20	Jenn Mercer	research	https://www.inaturalist.org/observations/44634819	https://static.inaturalist.org/photos/70763659/medium.jpeg	3	0	35.88069499	-78.6596337	Brachyponera chinensis
44738685	4/27/20	Chris Goforth	research	https://www.inaturalist.org/observations/44738685	https://static.inaturalist.org/photos/70919151/medium.jpg	2	0	35.86760711	-78.51854562	Brachyponera chinensis
44749211	4/24/20	Austin Pursley	research	https://www.inaturalist.org/observations/44749211	https://inaturalist-open-data.s3.amazonaws.com/photos/70931702/medium.jpeg	2	0	35.03480815	-77.14143355	Brachyponera chinensis
44781840	4/27/20	Suzanne Cadwell	research	https://www.inaturalist.org/observations/44781840	https://inaturalist-open-data.s3.amazonaws.com/photos/70991335/medium.jpeg	2	0	35.92853019	-78.96603283	Brachyponera chinensis
44784047	5/3/20		research	https://www.inaturalist.org/observations/44784047	https://inaturalist-open-data.s3.amazonaws.com/photos/71007355/medium.jpg	2	0	35.93274394	-79.08679862	Brachyponera chinensis
44850918	4/27/20		research	https://www.inaturalist.org/observations/44850918	https://inaturalist-open-data.s3.amazonaws.com/photos/71103203/medium.jpeg	2	0	35.82473333	-78.72970278	Brachyponera chinensis
44855211	4/27/20		research	https://www.inaturalist.org/observations/44855211	https://inaturalist-open-data.s3.amazonaws.com/photos/71109796/medium.jpeg	3	0	35.81991389	-78.73065556	Brachyponera chinensis
45025201	5/5/20	Henry Hicks	research	https://www.inaturalist.org/observations/45025201	https://static.inaturalist.org/photos/71384202/medium.jpg	3	0	33.84350612	-84.44859512	Brachyponera chinensis
45045755	5/5/20	Mark Richman	research	https://www.inaturalist.org/observations/45045755	https://static.inaturalist.org/photos/71418293/medium.jpeg	2	0	38.9224299	-77.3441465	Brachyponera chinensis
45047006	5/5/20	Mark Richman	research	https://www.inaturalist.org/observations/45047006	https://static.inaturalist.org/photos/71420072/medium.jpeg	2	0	38.922338	-77.3440266	Brachyponera chinensis
45115224	5/6/20	Roland Kays	research	https://www.inaturalist.org/observations/45115224	https://static.inaturalist.org/photos/71526637/medium.jpeg	2	0	35.87977068	-78.67241838	Brachyponera chinensis
45447361	5/9/20	Mark Richman	research	https://www.inaturalist.org/observations/45447361	https://static.inaturalist.org/photos/72068081/medium.jpeg	2	0	38.9562057	-77.3343478	Brachyponera chinensis
45447595	5/9/20	Mark Richman	research	https://www.inaturalist.org/observations/45447595	https://static.inaturalist.org/photos/72068625/medium.jpeg	2	0	38.9561933	-77.3343452	Brachyponera chinensis
45643722	5/11/20	Chris Brown	research	https://www.inaturalist.org/observations/45643722	https://inaturalist-open-data.s3.amazonaws.com/photos/72383974/medium.jpg	3	0	34.0452799	-83.9898151	Brachyponera chinensis
45816653	5/13/20	Chris Brown	research	https://www.inaturalist.org/observations/45816653	https://inaturalist-open-data.s3.amazonaws.com/photos/72664255/medium.jpeg	3	0	34.2460735	-83.8319709	Brachyponera chinensis
45849599	5/5/20	Clara Dandridge	research	https://www.inaturalist.org/observations/45849599	https://static.inaturalist.org/photos/72719292/medium.jpg	2	0	34.1182467	-81.15122765	Brachyponera chinensis
45867098	5/12/20	Gray Catanzaro	research	https://www.inaturalist.org/observations/45867098	https://inaturalist-open-data.s3.amazonaws.com/photos/72746197/medium.jpg	4	0	38.93324883	-77.16199874	Brachyponera chinensis
46010398	5/8/20		research	https://www.inaturalist.org/observations/46010398	https://inaturalist-open-data.s3.amazonaws.com/photos/73005629/medium.jpg	3	0	35.29223333	-80.68986333	Brachyponera chinensis		0
46136901	5/16/20		research	https://www.inaturalist.org/observations/46136901	https://inaturalist-open-data.s3.amazonaws.com/photos/73173685/medium.jpeg	3	0	35.38563507	-80.75473923	Brachyponera chinensis
46324368	5/17/20		research	https://www.inaturalist.org/observations/46324368	https://inaturalist-open-data.s3.amazonaws.com/photos/73470521/medium.jpg	2	0	33.88314583	-83.81528717	Brachyponera chinensis
46613004	5/20/20		research	https://www.inaturalist.org/observations/46613004	https://inaturalist-open-data.s3.amazonaws.com/photos/73930947/medium.jpg	3	0	35.68909698	-84.11155196	Brachyponera chinensis
46994939	5/23/20	Stormwater SMART	research	https://www.inaturalist.org/observations/46994939	https://inaturalist-open-data.s3.amazonaws.com/photos/74528122/medium.jpg	2	0	36.10377783	-79.83392167	Brachyponera chinensis
47077764	5/24/20		research	https://www.inaturalist.org/observations/47077764	https://inaturalist-open-data.s3.amazonaws.com/photos/74663287/medium.jpg	4	0	35.67231908	-78.55718753	Brachyponera chinensis
47300207	5/24/20		research	https://www.inaturalist.org/observations/47300207	https://static.inaturalist.org/photos/75015564/medium.jpg	2	0	34.05905283	-81.184905	Brachyponera chinensis
47629663	5/26/20	Robert Russo	research	https://www.inaturalist.org/observations/47629663	https://inaturalist-open-data.s3.amazonaws.com/photos/75547162/medium.jpg	3	0	35.83264938	-81.03760659	Brachyponera chinensis
47673983	5/28/20		research	https://www.inaturalist.org/observations/47673983	https://inaturalist-open-data.s3.amazonaws.com/photos/75620070/medium.jpg	2	0	37.16257413	-76.51867569	Brachyponera chinensis
47930884	5/30/20	Sarah Kelsey	research	https://www.inaturalist.org/observations/47930884	https://inaturalist-open-data.s3.amazonaws.com/photos/76032929/medium.jpg	3	0	33.60161997	-84.34951397	Brachyponera chinensis
48274936	6/2/20	Dalas Fox	research	https://www.inaturalist.org/observations/48274936	https://inaturalist-open-data.s3.amazonaws.com/photos/76539141/medium.jpg	3	0	35.87260358	-81.13763345	Brachyponera chinensis
48553676	6/4/20	Gray Catanzaro	research	https://www.inaturalist.org/observations/48553676	https://inaturalist-open-data.s3.amazonaws.com/photos/77048430/medium.jpg	3	0	38.95665369	-77.1985865	Brachyponera chinensis
48559606	6/4/20	Gray Catanzaro	research	https://www.inaturalist.org/observations/48559606	https://inaturalist-open-data.s3.amazonaws.com/photos/77058240/medium.jpg	2	0	38.95672781	-77.19872705	Brachyponera chinensis
48584585	6/4/20	Gray Catanzaro	research	https://www.inaturalist.org/observations/48584585	https://inaturalist-open-data.s3.amazonaws.com/photos/77097458/medium.jpg	2	0	38.96178653	-77.20433512	Brachyponera chinensis
48607299	6/4/20	Gray Catanzaro	research	https://www.inaturalist.org/observations/48607299	https://inaturalist-open-data.s3.amazonaws.com/photos/77134087/medium.jpg	2	0	38.96160241	-77.19906875	Brachyponera chinensis
48609017	6/4/20	Gray Catanzaro	research	https://www.inaturalist.org/observations/48609017	https://inaturalist-open-data.s3.amazonaws.com/photos/77136935/medium.jpg	2	0	38.96032719	-77.19976807	Brachyponera chinensis
48709567	6/6/20	Clara Dandridge	research	https://www.inaturalist.org/observations/48709567	https://static.inaturalist.org/photos/77301964/medium.jpg	2	0	34.11825283	-81.1512	Brachyponera chinensis
49451272	6/13/20	Carol Ann McCormick	research	https://www.inaturalist.org/observations/49451272	https://static.inaturalist.org/photos/78501807/medium.jpg	5	0	35.95405494	-79.43539205	Brachyponera chinensis		1
49515348	6/13/20		research	https://www.inaturalist.org/observations/49515348	https://static.inaturalist.org/photos/78603635/medium.jpeg	2	0	35.83609566	-78.72413368	Brachyponera chinensis
49543514	6/14/20		research	https://www.inaturalist.org/observations/49543514	https://inaturalist-open-data.s3.amazonaws.com/photos/78652141/medium.jpeg	3	0	35.68158858	-78.44378761	Brachyponera chinensis
49649569	5/27/20		research	https://www.inaturalist.org/observations/49649569	https://inaturalist-open-data.s3.amazonaws.com/photos/78819213/medium.jpg	2	0	35.1419805	-78.88556667	Brachyponera chinensis
51764529	7/2/20	Mark Richman	research	https://www.inaturalist.org/observations/51764529	https://static.inaturalist.org/photos/82262776/medium.jpeg	2	0	38.97721097	-77.357009	Brachyponera chinensis
51821740	7/2/20	Mark Richman	research	https://www.inaturalist.org/observations/51821740	https://static.inaturalist.org/photos/82355688/medium.jpeg	2	0	38.92170097	-77.34453497	Brachyponera chinensis
52465713	7/9/20	Madison Gover	research	https://www.inaturalist.org/observations/52465713	https://inaturalist-open-data.s3.amazonaws.com/photos/83404979/medium.jpg	2	0	33.99596959	-84.43814412	Brachyponera chinensis
53004617	7/13/20	Gray Catanzaro	research	https://www.inaturalist.org/observations/53004617	https://inaturalist-open-data.s3.amazonaws.com/photos/84287279/medium.jpg	2	0	38.77294684	-77.23930693	Brachyponera chinensis
53264107	7/16/20		research	https://www.inaturalist.org/observations/53264107	https://inaturalist-open-data.s3.amazonaws.com/photos/84707642/medium.jpg	2	0	33.33088188	-84.95025789	Brachyponera chinensis
53330475	7/16/20	Gray Catanzaro	research	https://www.inaturalist.org/observations/53330475	https://inaturalist-open-data.s3.amazonaws.com/photos/84815527/medium.jpg	2	0	38.87032048	-77.13138069	Brachyponera chinensis
53517032	7/18/20	Cynthia Darnell	research	https://www.inaturalist.org/observations/53517032	https://static.inaturalist.org/photos/85122361/medium.jpeg	2	0	36.02004257	-78.94917548	Brachyponera chinensis
53832987	7/21/20		research	https://www.inaturalist.org/observations/53832987	https://inaturalist-open-data.s3.amazonaws.com/photos/85634456/medium.jpeg	2	0	35.8994	-79.0339	Brachyponera chinensis
54743162	7/29/20	Steven Pearce	research	https://www.inaturalist.org/observations/54743162	https://static.inaturalist.org/photos/87125702/medium.jpeg	2	0	39.00284166	-77.06743453	Brachyponera chinensis
54903237	7/26/20	Robert Meehan	research	https://www.inaturalist.org/observations/54903237	https://inaturalist-open-data.s3.amazonaws.com/photos/87386592/medium.jpg	2	0	36.0116651	-78.9076068	Brachyponera chinensis
54933320	7/30/20	Katy Frei	research	https://www.inaturalist.org/observations/54933320	https://static.inaturalist.org/photos/87437154/medium.jpeg	2	0	36.082638	-79.853523	Brachyponera chinensis
55293424	7/14/20		research	https://www.inaturalist.org/observations/55293424	https://inaturalist-open-data.s3.amazonaws.com/photos/88036347/medium.jpeg	3	0	35.7804	-78.6391	Brachyponera chinensis		0
55723863	8/7/20	Marcis Curtis	research	https://www.inaturalist.org/observations/55723863	https://static.inaturalist.org/photos/88749495/medium.jpeg	3	0	35.06563889	-78.971175	Brachyponera chinensis		0
56707320	8/8/20	Katy Frei	research	https://www.inaturalist.org/observations/56707320	https://static.inaturalist.org/photos/90385336/medium.jpeg	2	0	36.162941	-79.843102	Brachyponera chinensis
57353989	8/23/20	robotpie	research	https://www.inaturalist.org/observations/57353989	https://static.inaturalist.org/photos/91474553/medium.jpg	3	0	33.96447863	-84.48906128	Brachyponera chinensis
57508671	8/15/20		research	https://www.inaturalist.org/observations/57508671	https://inaturalist-open-data.s3.amazonaws.com/photos/91736581/medium.jpg	3	0	35.70716988	-78.68736461	Brachyponera chinensis
57509065	8/22/20	Matt Bertone	research	https://www.inaturalist.org/observations/57509065	https://inaturalist-open-data.s3.amazonaws.com/photos/91735965/medium.jpg	2	0	35.73347581	-78.76008747	Brachyponera chinensis
57509090	8/22/20	Matt Bertone	research	https://www.inaturalist.org/observations/57509090	https://inaturalist-open-data.s3.amazonaws.com/photos/91736340/medium.jpg	2	0	35.73347581	-78.76008747	Brachyponera chinensis
57539824	8/25/20		research	https://www.inaturalist.org/observations/57539824	https://inaturalist-open-data.s3.amazonaws.com/photos/91790081/medium.jpg	2	0	37.47822573	-82.52152518	Brachyponera chinensis
57771719	8/27/20	Izabella Farr	research	https://www.inaturalist.org/observations/57771719	https://inaturalist-open-data.s3.amazonaws.com/photos/92180237/medium.jpg	3	0	38.916175	-77.27832	Brachyponera chinensis
57839953	8/28/20		research	https://www.inaturalist.org/observations/57839953	https://inaturalist-open-data.s3.amazonaws.com/photos/92294468/medium.jpg	2	0	37.48002629	-82.52034277	Brachyponera chinensis
58232676	9/1/20	Tino H. A. Bratbo	research	https://www.inaturalist.org/observations/58232676	https://inaturalist-open-data.s3.amazonaws.com/photos/92951797/medium.jpg	2	0	34.97843933	-80.54981994	Brachyponera chinensis
58280562	9/1/20		research	https://www.inaturalist.org/observations/58280562	https://inaturalist-open-data.s3.amazonaws.com/photos/93031002/medium.jpg	2	0	36.03494176	-80.42230451	Brachyponera chinensis
58372149	9/2/20	Luke Armstrong	research	https://www.inaturalist.org/observations/58372149	https://inaturalist-open-data.s3.amazonaws.com/photos/93187234/medium.jpeg	2	0	35.74961294	-78.90717272	Brachyponera chinensis		0
58757873	9/5/20		research	https://www.inaturalist.org/observations/58757873	https://inaturalist-open-data.s3.amazonaws.com/photos/93829839/medium.jpeg	2	0	34.0378903	-83.21265165	Brachyponera chinensis
58778845	9/6/20	Taylor W.	research	https://www.inaturalist.org/observations/58778845	https://inaturalist-open-data.s3.amazonaws.com/photos/93863392/medium.jpg	2	0	35.6168738	-78.63005431	Brachyponera chinensis
58784767	9/6/20		research	https://www.inaturalist.org/observations/58784767	https://inaturalist-open-data.s3.amazonaws.com/photos/93873831/medium.jpg	2	0	33.89084305	-84.35339188	Brachyponera chinensis
58849196	8/30/20		research	https://www.inaturalist.org/observations/58849196	https://static.inaturalist.org/photos/92688130/medium.jpg	2	0	34.00913333	-81.07839167	Brachyponera chinensis
58910028	9/3/20	Christian Dempster	research	https://www.inaturalist.org/observations/58910028	https://static.inaturalist.org/photos/94085147/medium.jpg	2	0	34.67403	-82.823325	Brachyponera chinensis
59131147	9/10/20	Burns Newsome	research	https://www.inaturalist.org/observations/59131147	https://static.inaturalist.org/photos/94461143/medium.jpg	2	0	33.52539088	-81.96744225	Brachyponera chinensis
59134661	9/10/20		research	https://www.inaturalist.org/observations/59134661	https://inaturalist-open-data.s3.amazonaws.com/photos/94466387/medium.jpg	2	0	35.56907222	-80.93257222	Brachyponera chinensis		0
59382463	9/12/20	Pablo Jason Martinez-Oliva	research	https://www.inaturalist.org/observations/59382463	https://static.inaturalist.org/photos/94877320/medium.jpg	2	0	35.57401793	-80.81034073	Brachyponera chinensis
59402364	9/12/20	Sarah Kelsey	research	https://www.inaturalist.org/observations/59402364	https://inaturalist-open-data.s3.amazonaws.com/photos/94912932/medium.jpg	2	0	33.59767997	-84.345309	Brachyponera chinensis
59536100	9/13/20	Lexi Amico	research	https://www.inaturalist.org/observations/59536100	https://inaturalist-open-data.s3.amazonaws.com/photos/95134585/medium.jpg	2	0	36.08348333	-79.00765278	Brachyponera chinensis
59599129	9/14/20	Andrew Adkins	research	https://www.inaturalist.org/observations/59599129	https://inaturalist-open-data.s3.amazonaws.com/photos/95237950/medium.jpg	2	0	35.70723056	-80.84651111	Brachyponera chinensis
59779155	9/16/20	Jack O'Leary	research	https://www.inaturalist.org/observations/59779155	https://static.inaturalist.org/photos/95541828/medium.jpg	2	0	35.77000103	-78.85586394	Brachyponera chinensis
59843369	9/16/20	Julie Hall	research	https://www.inaturalist.org/observations/59843369	https://inaturalist-open-data.s3.amazonaws.com/photos/95651000/medium.jpg	2	0	35.80685389	-78.68501813	Brachyponera chinensis
59890203	9/17/20		research	https://www.inaturalist.org/observations/59890203	https://inaturalist-open-data.s3.amazonaws.com/photos/95729937/medium.jpg	3	0	33.77911377	-84.39977456	Brachyponera chinensis
59905010	9/17/20		research	https://www.inaturalist.org/observations/59905010	https://static.inaturalist.org/photos/95753186/medium.jpg	4	0	33.88127167	-80.38519167	Brachyponera chinensis
59905530	9/17/20		research	https://www.inaturalist.org/observations/59905530	https://static.inaturalist.org/photos/95754098/medium.jpg	4	0	33.88133333	-80.3851	Brachyponera chinensis		0
59912145	9/16/20	Lexi Amico	research	https://www.inaturalist.org/observations/59912145	https://inaturalist-open-data.s3.amazonaws.com/photos/95764293/medium.jpg	2	0	35.92067026	-79.05275386	Brachyponera chinensis
59977651	9/18/20		research	https://www.inaturalist.org/observations/59977651	https://inaturalist-open-data.s3.amazonaws.com/photos/96093022/medium.jpg	2	0	35.89075523	-78.67675685	Brachyponera chinensis
60530812	9/23/20	Brendan Hunt	research	https://www.inaturalist.org/observations/60530812	https://static.inaturalist.org/photos/96802944/medium.jpg	2	0	33.834295	-84.26374167	Brachyponera chinensis
60536644	9/23/20	Kelsey Bjorklund	research	https://www.inaturalist.org/observations/60536644	https://static.inaturalist.org/photos/96812280/medium.jpg	2	0	36.11262215	-79.5018864	Brachyponera chinensis
60819659	9/16/20		research	https://www.inaturalist.org/observations/60819659	https://inaturalist-open-data.s3.amazonaws.com/photos/97275021/medium.jpg	3	0	34.64488611	-82.822425	Brachyponera chinensis
60823655	9/16/20		research	https://www.inaturalist.org/observations/60823655	https://inaturalist-open-data.s3.amazonaws.com/photos/97281362/medium.jpeg	3	0	34.64193056	-82.82369167	Brachyponera chinensis
61304596	9/30/20		research	https://www.inaturalist.org/observations/61304596	https://static.inaturalist.org/photos/98085578/medium.jpg	3	0	33.99026637	-81.32534302	Brachyponera chinensis		1
61346554	9/30/20	Mark Richman	research	https://www.inaturalist.org/observations/61346554	https://static.inaturalist.org/photos/98156380/medium.jpeg	2	0	39.03363697	-77.315252	Brachyponera chinensis
61415823	10/1/20		research	https://www.inaturalist.org/observations/61415823	https://inaturalist-open-data.s3.amazonaws.com/photos/98276478/medium.jpeg	2	0	35.40871885	-80.57951096	Brachyponera chinensis
61515250	9/14/20		research	https://www.inaturalist.org/observations/61515250	https://inaturalist-open-data.s3.amazonaws.com/photos/98450232/medium.jpeg	2	0	35.92330933	-78.94538879	Brachyponera chinensis
61721546	10/4/20	Ngoc Le	research	https://www.inaturalist.org/observations/61721546	https://inaturalist-open-data.s3.amazonaws.com/photos/98795452/medium.jpg	2	0	33.84368573	-84.2282271	Brachyponera chinensis
61722222	10/3/20	robotpie	research	https://www.inaturalist.org/observations/61722222	https://static.inaturalist.org/photos/98796547/medium.jpg	2	0	33.80747167	-84.40183833	Brachyponera chinensis
61781106	9/21/20		research	https://www.inaturalist.org/observations/61781106	https://inaturalist-open-data.s3.amazonaws.com/photos/98902242/medium.png	2	0	33.9868624	-83.3823748	Brachyponera chinensis
62057312	10/6/20	Gray Catanzaro	research	https://www.inaturalist.org/observations/62057312	https://inaturalist-open-data.s3.amazonaws.com/photos/99380842/medium.jpg	3	0	38.89428933	-77.10657379	Brachyponera chinensis
62313319	10/11/20		research	https://www.inaturalist.org/observations/62313319	https://inaturalist-open-data.s3.amazonaws.com/photos/99823439/medium.jpg	4	0	38.9182663	-76.74571599	Brachyponera chinensis
62363683	10/11/20	Taylor Buchanan	research	https://www.inaturalist.org/observations/62363683	https://inaturalist-open-data.s3.amazonaws.com/photos/99897238/medium.jpg	4	0	35.67910833	-81.90618056	Brachyponera chinensis		0
62650466	10/15/20	Beca Polakovic	research	https://www.inaturalist.org/observations/62650466	https://static.inaturalist.org/photos/100418317/medium.jpg	2	0	34.24182833	-83.86183	Brachyponera chinensis
62652838	10/15/20		research	https://www.inaturalist.org/observations/62652838	https://inaturalist-open-data.s3.amazonaws.com/photos/100421115/medium.jpg	2	0	35.75737755	-78.71271856	Brachyponera chinensis
62863884	10/17/20		research	https://www.inaturalist.org/observations/62863884	https://static.inaturalist.org/photos/100777267/medium.jpeg	2	0	35.83840432	-78.76034193	Brachyponera chinensis
62957543	10/18/20	Grace Haley	research	https://www.inaturalist.org/observations/62957543	https://static.inaturalist.org/photos/100961511/medium.jpg	3	0	36.04615833	-79.06382783	Brachyponera chinensis
62978397	10/18/20		research	https://www.inaturalist.org/observations/62978397	https://inaturalist-open-data.s3.amazonaws.com/photos/101000094/medium.jpeg	2	0	35.64858925	-78.4662561	Brachyponera chinensis
63539436	10/25/20	Sarah Kelsey	research	https://www.inaturalist.org/observations/63539436	https://inaturalist-open-data.s3.amazonaws.com/photos/101988352/medium.jpeg	2	0	33.66892297	-83.60665797	Brachyponera chinensis
63825014	7/2/20		research	https://www.inaturalist.org/observations/63825014	https://inaturalist-open-data.s3.amazonaws.com/photos/102499052/medium.jpg	2	0	33.63088693	-86.45384461	Brachyponera chinensis
63859413	10/28/20	Gray Catanzaro	research	https://www.inaturalist.org/observations/63859413	https://inaturalist-open-data.s3.amazonaws.com/photos/102563888/medium.jpg	2	0	38.87090778	-77.13120896	Brachyponera chinensis
64546669	11/7/20	Gray Catanzaro	research	https://www.inaturalist.org/observations/64546669	https://inaturalist-open-data.s3.amazonaws.com/photos/103787106/medium.jpg	2	0	38.91398703	-77.10770304	Brachyponera chinensis
64558352	9/17/20	Robby Whiting	research	https://www.inaturalist.org/observations/64558352	https://static.inaturalist.org/photos/103806947/medium.jpeg	2	0	35.75695669	-78.7032205	Brachyponera chinensis
64839565	11/13/20	Cary Brief	research	https://www.inaturalist.org/observations/64839565	https://static.inaturalist.org/photos/104306232/medium.jpg	2	0	36.0496945	-78.89511167	Brachyponera chinensis
64955810	11/15/20	Christopher Wade	research	https://www.inaturalist.org/observations/64955810	https://static.inaturalist.org/photos/104508148/medium.jpeg	2	0	35.39746532	-80.86696457	Brachyponera chinensis
65106752	11/17/20	Rachael Pitchford	research	https://www.inaturalist.org/observations/65106752	https://static.inaturalist.org/photos/104753284/medium.jpg	2	0	35.11396373	-85.1714683	Brachyponera chinensis
65366536	11/21/20	Sharon Watson	research	https://www.inaturalist.org/observations/65366536	https://static.inaturalist.org/photos/105195642/medium.jpg	3	0	33.52463	-79.08879167	Brachyponera chinensis
65465752	11/22/20		research	https://www.inaturalist.org/observations/65465752	https://inaturalist-open-data.s3.amazonaws.com/photos/105376775/medium.jpeg	2	0	34.39182222	-77.74440833	Brachyponera chinensis
65616605	11/25/20	Mark Richman	research	https://www.inaturalist.org/observations/65616605	https://static.inaturalist.org/photos/105643328/medium.jpeg	2	0	38.956285	-77.334337	Brachyponera chinensis
65770043	11/28/20		research	https://www.inaturalist.org/observations/65770043	https://inaturalist-open-data.s3.amazonaws.com/photos/105913497/medium.jpg	2	0	33.913805	-78.99743667	Brachyponera chinensis
65785001	11/28/20	Sharon Watson	research	https://www.inaturalist.org/observations/65785001	https://static.inaturalist.org/photos/105940799/medium.jpg	3	0	33.807055	-78.86724667	Brachyponera chinensis
65906515	11/30/20		research	https://www.inaturalist.org/observations/65906515	https://inaturalist-open-data.s3.amazonaws.com/photos/106155375/medium.jpg	2	0	33.91386167	-78.99751333	Brachyponera chinensis
66056541	12/3/20		research	https://www.inaturalist.org/observations/66056541	https://inaturalist-open-data.s3.amazonaws.com/photos/106408815/medium.jpeg	2	0	34.67354994	-82.82479304	Brachyponera chinensis
66056564	12/3/20		research	https://www.inaturalist.org/observations/66056564	https://inaturalist-open-data.s3.amazonaws.com/photos/106408855/medium.jpeg	2	0	34.6735572	-82.82484699	Brachyponera chinensis
66056613	12/3/20		research	https://www.inaturalist.org/observations/66056613	https://inaturalist-open-data.s3.amazonaws.com/photos/106408953/medium.jpeg	2	0	34.67355727	-82.82484716	Brachyponera chinensis		0
66056625	12/3/20		research	https://www.inaturalist.org/observations/66056625	https://inaturalist-open-data.s3.amazonaws.com/photos/106408972/medium.jpeg	2	0	34.67335048	-82.82412276	Brachyponera chinensis
66056635	12/3/20		research	https://www.inaturalist.org/observations/66056635	https://inaturalist-open-data.s3.amazonaws.com/photos/106408990/medium.jpeg	2	0	34.67355727	-82.82484716	Brachyponera chinensis		0
66057289	12/3/20		research	https://www.inaturalist.org/observations/66057289	https://inaturalist-open-data.s3.amazonaws.com/photos/106410221/medium.jpeg	3	0	34.67356109	-82.8249069	Brachyponera chinensis
66057881	12/3/20		research	https://www.inaturalist.org/observations/66057881	https://inaturalist-open-data.s3.amazonaws.com/photos/106411213/medium.jpeg	2	0	34.67356588	-82.82487711	Brachyponera chinensis
66518324	12/12/20	Gray Catanzaro	research	https://www.inaturalist.org/observations/66518324	https://inaturalist-open-data.s3.amazonaws.com/photos/107248825/medium.jpg	2	0	38.87756606	-77.12155309	Brachyponera chinensis
68419259	1/21/21	Nicholas Ott	research	https://www.inaturalist.org/observations/68419259	https://inaturalist-open-data.s3.amazonaws.com/photos/110781336/medium.jpg	2	0	35.21400994	-80.90295221	Brachyponera chinensis
68517544	1/23/21	James Kindt	research	https://www.inaturalist.org/observations/68517544	https://inaturalist-open-data.s3.amazonaws.com/photos/110964272/medium.jpg	3	0	33.76833909	-84.27812955	Brachyponera chinensis
68566187	1/24/21	John Deitsch	research	https://www.inaturalist.org/observations/68566187	https://inaturalist-open-data.s3.amazonaws.com/photos/111057716/medium.jpg	2	0	33.9801431	-84.13404526	Brachyponera chinensis
68703038	1/27/21	Mark Richman	research	https://www.inaturalist.org/observations/68703038	https://static.inaturalist.org/photos/111314699/medium.jpeg	3	0	38.958756	-77.20039097	Brachyponera chinensis
68708302	1/27/21	James Kindt	research	https://www.inaturalist.org/observations/68708302	https://inaturalist-open-data.s3.amazonaws.com/photos/111324153/medium.jpg	2	0	33.76482665	-84.29594869	Brachyponera chinensis
68710796	1/27/21	Izabella Farr	research	https://www.inaturalist.org/observations/68710796	https://inaturalist-open-data.s3.amazonaws.com/photos/111329193/medium.jpg	2	0	38.961205	-77.20067	Brachyponera chinensis
68712201	1/27/21	Izabella Farr	research	https://www.inaturalist.org/observations/68712201	https://inaturalist-open-data.s3.amazonaws.com/photos/111331325/medium.jpg	3	0	38.958825	-77.20065333	Brachyponera chinensis
68977406	11/3/20	Larry Beane	research	https://www.inaturalist.org/observations/68977406	https://static.inaturalist.org/photos/111816398/medium.jpeg	2	0	35.81937495	-81.5307346	Brachyponera chinensis
69278866	2/8/21	Mark Richman	research	https://www.inaturalist.org/observations/69278866	https://static.inaturalist.org/photos/112387372/medium.jpeg	2	0	38.95614797	-77.33377797	Brachyponera chinensis		0
69483162	2/12/21	Mark Richman	research	https://www.inaturalist.org/observations/69483162	https://static.inaturalist.org/photos/112750122/medium.jpeg	2	0	38.96736597	-77.32512697	Brachyponera chinensis		1
70227107	2/26/21	Sharon Watson	research	https://www.inaturalist.org/observations/70227107	https://static.inaturalist.org/photos/114121624/medium.jpg	4	0	33.69018	-82.15651667	Brachyponera chinensis		1
70228869	2/26/21	Sharon Watson	research	https://www.inaturalist.org/observations/70228869	https://static.inaturalist.org/photos/114124236/medium.jpg	3	0	33.68723667	-82.16108617	Brachyponera chinensis		0
70282037	2/27/21	Francis Stiteler	research	https://www.inaturalist.org/observations/70282037	https://inaturalist-open-data.s3.amazonaws.com/photos/114221603/medium.jpg	2	0	33.58289667	-84.05165667	Brachyponera chinensis		1
70559001	3/2/21	Gray Catanzaro	research	https://www.inaturalist.org/observations/70559001	https://inaturalist-open-data.s3.amazonaws.com/photos/114731584/medium.jpg	2	0	38.8708931	-77.1309349	Brachyponera chinensis
70579674	3/4/21	Mark Richman	research	https://www.inaturalist.org/observations/70579674	https://static.inaturalist.org/photos/114767532/medium.jpeg	2	0	38.96031297	-77.30261197	Brachyponera chinensis
70684037	2/28/21	Elisabeth Sinicrope	research	https://www.inaturalist.org/observations/70684037	https://inaturalist-open-data.s3.amazonaws.com/photos/114953924/medium.jpg	2	0	36.0429805	-79.00708055	Brachyponera chinensis
71002312	2/5/21	Francis Stiteler	research	https://www.inaturalist.org/observations/71002312	https://inaturalist-open-data.s3.amazonaws.com/photos/115528186/medium.jpg	2	0	33.58482338	-84.06800163	Brachyponera chinensis
71305414	3/13/21	Gray Catanzaro	research	https://www.inaturalist.org/observations/71305414	https://inaturalist-open-data.s3.amazonaws.com/photos/116073613/medium.jpg	2	0	38.91372067	-77.1078074	Brachyponera chinensis
71305758	3/13/21	Gray Catanzaro	research	https://www.inaturalist.org/observations/71305758	https://inaturalist-open-data.s3.amazonaws.com/photos/116074027/medium.jpg	2	0	38.91377021	-77.10781058	Brachyponera chinensis
71305857	3/13/21	Gray Catanzaro	research	https://www.inaturalist.org/observations/71305857	https://inaturalist-open-data.s3.amazonaws.com/photos/116074238/medium.jpg	2	0	38.91385106	-77.10780833	Brachyponera chinensis
71376565	3/16/21		research	https://www.inaturalist.org/observations/71376565	https://inaturalist-open-data.s3.amazonaws.com/photos/116201883/medium.jpg	2	0	35.54923333	-78.49862	Brachyponera chinensis
71772050	3/19/21	Hannah Walton	research	https://www.inaturalist.org/observations/71772050	https://inaturalist-open-data.s3.amazonaws.com/photos/116905977/medium.jpg	2	0	33.96954667	-80.86229667	Brachyponera chinensis
71806459	3/15/21	Gray Catanzaro	research	https://www.inaturalist.org/observations/71806459	https://inaturalist-open-data.s3.amazonaws.com/photos/116968249/medium.jpg	2	0	38.87264448	-77.13130469	Brachyponera chinensis
71806501	3/15/21	Gray Catanzaro	research	https://www.inaturalist.org/observations/71806501	https://inaturalist-open-data.s3.amazonaws.com/photos/116968371/medium.jpg	2	0	38.87256943	-77.13128115	Brachyponera chinensis		1
71806768	3/15/21	Gray Catanzaro	research	https://www.inaturalist.org/observations/71806768	https://inaturalist-open-data.s3.amazonaws.com/photos/116968859/medium.jpg	2	0	38.87245881	-77.1312169	Brachyponera chinensis
71874505	3/23/21	Wes Hatch	research	https://www.inaturalist.org/observations/71874505	https://static.inaturalist.org/photos/117090410/medium.jpg	2	0	33.82636879	-84.30945055	Brachyponera chinensis
71918494	3/23/21	Christopher Boyce	research	https://www.inaturalist.org/observations/71918494	https://static.inaturalist.org/photos/117167897/medium.jpg	2	0	35.86496667	-78.75833	Brachyponera chinensis
72131945	3/19/21	Gray Catanzaro	research	https://www.inaturalist.org/observations/72131945	https://inaturalist-open-data.s3.amazonaws.com/photos/117553162/medium.jpg	2	0	38.88374949	-77.15243899	Brachyponera chinensis
72545492	3/30/21	Francis Stiteler	research	https://www.inaturalist.org/observations/72545492	https://inaturalist-open-data.s3.amazonaws.com/photos/118296125/medium.jpg	2	0	33.58092639	-84.07332312	Brachyponera chinensis
72701695	3/21/21	Gray Catanzaro	research	https://www.inaturalist.org/observations/72701695	https://inaturalist-open-data.s3.amazonaws.com/photos/118579209/medium.jpg	2	0	38.86810389	-77.13087194	Brachyponera chinensis
72702101	3/21/21	Gray Catanzaro	research	https://www.inaturalist.org/observations/72702101	https://inaturalist-open-data.s3.amazonaws.com/photos/118579795/medium.jpg	2	0	38.86829327	-77.13059079	Brachyponera chinensis
72703136	4/2/21	Paige	research	https://www.inaturalist.org/observations/72703136	https://static.inaturalist.org/photos/118583401/medium.jpg	2	0	33.91159167	-83.90857	Brachyponera chinensis		1
72731801	4/2/21	Mark Richman	research	https://www.inaturalist.org/observations/72731801	https://static.inaturalist.org/photos/118633140/medium.jpeg	3	0	39.0116	-77.25479797	Brachyponera chinensis
72736515	4/2/21	Peter Wilson	research	https://www.inaturalist.org/observations/72736515	https://inaturalist-open-data.s3.amazonaws.com/photos/118641666/medium.jpg	2	0	34.934545	-82.88076167	Brachyponera chinensis
72831460	4/3/21	Mark Richman	research	https://www.inaturalist.org/observations/72831460	https://static.inaturalist.org/photos/118819162/medium.jpeg	2	0	38.91569797	-77.31756197	Brachyponera chinensis
72831661	4/3/21	Mark Richman	research	https://www.inaturalist.org/observations/72831661	https://static.inaturalist.org/photos/118819552/medium.jpeg	3	0	38.91569797	-77.31756197	Brachyponera chinensis
72833348	4/3/21	Peter Wilson	research	https://www.inaturalist.org/observations/72833348	https://inaturalist-open-data.s3.amazonaws.com/photos/118822631/medium.jpg	2	0	35.03175283	-82.71199667	Brachyponera chinensis
73161517	4/6/21		research	https://www.inaturalist.org/observations/73161517	https://inaturalist-open-data.s3.amazonaws.com/photos/119409627/medium.jpg	2	0	36.0721195	-79.80812833	Brachyponera chinensis
73166859	3/31/21	Gray Catanzaro	research	https://www.inaturalist.org/observations/73166859	https://inaturalist-open-data.s3.amazonaws.com/photos/119420142/medium.jpg	2	0	36.68856919	-77.53979426	Brachyponera chinensis
73251391	3/31/21	Gray Catanzaro	research	https://www.inaturalist.org/observations/73251391	https://inaturalist-open-data.s3.amazonaws.com/photos/119571726/medium.jpg	2	0	36.68950811	-77.53897685	Brachyponera chinensis
73322937	4/8/21		research	https://www.inaturalist.org/observations/73322937	https://inaturalist-open-data.s3.amazonaws.com/photos/120333638/medium.jpg	2	0	33.97826086	-84.27371054	Brachyponera chinensis
73991136	4/13/21	Amanda	research	https://www.inaturalist.org/observations/73991136	https://inaturalist-open-data.s3.amazonaws.com/photos/120874831/medium.jpg	3	0	36.75449976	-76.2554714	Brachyponera chinensis
74105868	4/15/21		research	https://www.inaturalist.org/observations/74105868	https://static.inaturalist.org/photos/121079949/medium.jpg	2	0	36.05510073	-78.90615654	Brachyponera chinensis
74741592	3/19/21		research	https://www.inaturalist.org/observations/74741592	https://inaturalist-open-data.s3.amazonaws.com/photos/122194535/medium.jpg	2	0	33.96942778	-80.86242778	Brachyponera chinensis		1
74771220	4/21/21	Mary Tschopp	research	https://www.inaturalist.org/observations/74771220	https://static.inaturalist.org/photos/122247050/medium.jpeg	2	0	35.96576301	-78.64308614	Brachyponera chinensis
74785584	4/21/21	Tania Rios	research	https://www.inaturalist.org/observations/74785584	https://static.inaturalist.org/photos/122259916/medium.jpeg	2	0	33.9	-83.382	Brachyponera chinensis
74822618	3/21/21	Gehrig Patterson	research	https://www.inaturalist.org/observations/74822618	https://inaturalist-open-data.s3.amazonaws.com/photos/122335726/medium.jpeg	2	0	34.95076111	-84.06560556	Brachyponera chinensis
75268007	4/11/21		research	https://www.inaturalist.org/observations/75268007	https://static.inaturalist.org/photos/123096744/medium.jpeg	3	0	34.1321631	-84.300666	Brachyponera chinensis
75408556	4/26/21	Mary Tschopp	research	https://www.inaturalist.org/observations/75408556	https://static.inaturalist.org/photos/123367955/medium.jpeg	2	0	35.96977663	-78.64097659	Brachyponera chinensis
75439576	4/27/21		research	https://www.inaturalist.org/observations/75439576	https://inaturalist-open-data.s3.amazonaws.com/photos/123420974/medium.jpg	2	0	35.78224019	-78.66119533	Brachyponera chinensis
75557953	3/19/21		research	https://www.inaturalist.org/observations/75557953	https://inaturalist-open-data.s3.amazonaws.com/photos/123631088/medium.jpeg	2	0	33.96985653	-80.86255727	Brachyponera chinensis
75887612	3/19/21		research	https://www.inaturalist.org/observations/75887612	https://inaturalist-open-data.s3.amazonaws.com/photos/124170772/medium.jpeg	2	0	33.96942778	-80.86245	Brachyponera chinensis		1
76628373	5/2/21		research	https://www.inaturalist.org/observations/76628373	https://inaturalist-open-data.s3.amazonaws.com/photos/125313515/medium.jpeg	2	0	35.82047317	-78.59656415	Brachyponera chinensis
76690806	5/2/21	P-Rock	research	https://www.inaturalist.org/observations/76690806	https://inaturalist-open-data.s3.amazonaws.com/photos/125432344/medium.jpg	2	0	34.933865	-80.543845	Brachyponera chinensis
76768986	5/2/21	Mary Tschopp	research	https://www.inaturalist.org/observations/76768986	https://static.inaturalist.org/photos/125556278/medium.jpeg	3	0	35.6269	-78.70618889	Brachyponera chinensis
76784628	5/2/21		research	https://www.inaturalist.org/observations/76784628	https://inaturalist-open-data.s3.amazonaws.com/photos/125582660/medium.jpg	2	0	35.3444254	-80.4720281	Brachyponera chinensis
76959501	4/18/21	Julia Beach	research	https://www.inaturalist.org/observations/76959501	https://inaturalist-open-data.s3.amazonaws.com/photos/125859507/medium.jpg	2	0	38.84036167	-77.19372833	Brachyponera chinensis
77086118	5/3/21	Mary Tschopp	research	https://www.inaturalist.org/observations/77086118	https://static.inaturalist.org/photos/126060753/medium.jpeg	2	0	35.97007222	-78.64096667	Brachyponera chinensis
77396224	5/3/21		research	https://www.inaturalist.org/observations/77396224	https://inaturalist-open-data.s3.amazonaws.com/photos/126569680/medium.jpeg	2	0	36.1422849	-78.8436627	Brachyponera chinensis
77514135	5/1/21	Gray Catanzaro	research	https://www.inaturalist.org/observations/77514135	https://inaturalist-open-data.s3.amazonaws.com/photos/126775641/medium.jpg	2	0	38.958193	-77.201318	Brachyponera chinensis
77701258	4/30/21	Izabella Farr	research	https://www.inaturalist.org/observations/77701258	https://inaturalist-open-data.s3.amazonaws.com/photos/127097857/medium.jpg	2	0	38.56419667	-77.36676167	Brachyponera chinensis
77910385	5/1/21		research	https://www.inaturalist.org/observations/77910385	https://inaturalist-open-data.s3.amazonaws.com/photos/127449291/medium.jpeg	2	0	35.7804	-78.6391	Brachyponera chinensis
78432493	5/10/21	Chris Brown	research	https://www.inaturalist.org/observations/78432493	https://inaturalist-open-data.s3.amazonaws.com/photos/128359820/medium.jpeg	2	0	34.2900024	-84.2420387	Brachyponera chinensis		0
78533694	4/29/21	Matt	research	https://www.inaturalist.org/observations/78533694	https://static.inaturalist.org/photos/128537255/medium.jpeg	2	0	35.95232843	-84.16984146	Brachyponera chinensis		1
78657958	5/1/21	Matt	research	https://www.inaturalist.org/observations/78657958	https://static.inaturalist.org/photos/128753263/medium.jpeg	2	0	35.88131451	-84.81028859	Brachyponera chinensis
79484521	5/19/21		research	https://www.inaturalist.org/observations/79484521	https://static.inaturalist.org/photos/130191937/medium.jpg	2	0	32.75679663	-80.05720895	Brachyponera chinensis
79537472	5/20/21		research	https://www.inaturalist.org/observations/79537472	https://inaturalist-open-data.s3.amazonaws.com/photos/130283617/medium.jpg	2	0	33.9895952	-84.35963508	Brachyponera chinensis
79684155	5/13/21		research	https://www.inaturalist.org/observations/79684155	https://inaturalist-open-data.s3.amazonaws.com/photos/130535192/medium.jpg	2	0	35.774825	-80.8745665	Brachyponera chinensis
79707518	5/21/21	Zoology123	research	https://www.inaturalist.org/observations/79707518	https://inaturalist-open-data.s3.amazonaws.com/photos/130575551/medium.jpeg	2	0	34.15545997	-84.70116897	Brachyponera chinensis		0
79707528	5/21/21	Zoology123	research	https://www.inaturalist.org/observations/79707528	https://inaturalist-open-data.s3.amazonaws.com/photos/130575586/medium.jpeg	2	0	34.15541197	-84.701183	Brachyponera chinensis
79707576	5/21/21	Zoology123	research	https://www.inaturalist.org/observations/79707576	https://inaturalist-open-data.s3.amazonaws.com/photos/130575672/medium.jpeg	2	0	34.15547	-84.70116897	Brachyponera chinensis
80096443	5/24/21	Phillip Salzinger	research	https://www.inaturalist.org/observations/80096443	https://static.inaturalist.org/photos/131248237/medium.jpg	2	0	33.77580333	-84.34294167	Brachyponera chinensis
80475555	5/27/21	Phillip Salzinger	research	https://www.inaturalist.org/observations/80475555	https://static.inaturalist.org/photos/131904504/medium.jpg	2	0	33.776	-84.34256167	Brachyponera chinensis
81547759	6/4/21		research	https://www.inaturalist.org/observations/81547759	https://inaturalist-open-data.s3.amazonaws.com/photos/133770182/medium.jpeg	2	0	34.10522101	-82.59502997	Brachyponera chinensis
81691346	6/5/21	Peter Wilson	research	https://www.inaturalist.org/observations/81691346	https://inaturalist-open-data.s3.amazonaws.com/photos/134006634/medium.jpg	2	0	34.33328667	-81.31886333	Brachyponera chinensis
81905382	6/6/21	Sharon Watson	research	https://www.inaturalist.org/observations/81905382	https://static.inaturalist.org/photos/134375748/medium.jpg	2	0	34.03872217	-81.0837945	Brachyponera chinensis
81953018	6/5/21	Phillip Harpootlian	research	https://www.inaturalist.org/observations/81953018	https://inaturalist-open-data.s3.amazonaws.com/photos/134458770/medium.jpg	2	0	34.77618333	-82.35900833	Brachyponera chinensis
82003749	9/23/13	Kimberly R Fleming	research	https://www.inaturalist.org/observations/82003749	https://static.inaturalist.org/photos/134551307/medium.jpg	2	0	34.392019	-82.352049	Brachyponera chinensis		0
82003759	8/18/10	Kimberly R Fleming	research	https://www.inaturalist.org/observations/82003759	https://static.inaturalist.org/photos/134551317/medium.jpg	2	0	34.392019	-82.352049	Brachyponera chinensis
82140473	6/28/13	Kimberly R Fleming	research	https://www.inaturalist.org/observations/82140473	https://static.inaturalist.org/photos/134791716/medium.jpg	2	0	34.391948	-82.351942	Brachyponera chinensis
82252272	6/8/21	A	research	https://www.inaturalist.org/observations/82252272	https://inaturalist-open-data.s3.amazonaws.com/photos/134983967/medium.jpeg	2	0	36.91059901	-76.11372147	Brachyponera chinensis
82331441	6/9/21	Lance Andrew	research	https://www.inaturalist.org/observations/82331441	https://static.inaturalist.org/photos/135116249/medium.jpeg	2	0	33.85819408	-84.30790186	Brachyponera chinensis
82364790	6/9/21		research	https://www.inaturalist.org/observations/82364790	https://inaturalist-open-data.s3.amazonaws.com/photos/135173130/medium.jpg	2	0	35.26472833	-80.43128833	Brachyponera chinensis
82389223	6/10/21	David George	research	https://www.inaturalist.org/observations/82389223	https://inaturalist-open-data.s3.amazonaws.com/photos/135218175/medium.jpg	2	0	35.93508667	-78.91718333	Brachyponera chinensis
82554405	6/9/21		research	https://www.inaturalist.org/observations/82554405	https://inaturalist-open-data.s3.amazonaws.com/photos/135504039/medium.jpg	2	0	35.82966667	-79.11666117	Brachyponera chinensis
82627601	6/11/21	Nathan Peters	research	https://www.inaturalist.org/observations/82627601	https://inaturalist-open-data.s3.amazonaws.com/photos/135631541/medium.jpg	2	0	37.34674897	-76.70126859	Brachyponera chinensis
82666032	6/12/21	Nathan Peters	research	https://www.inaturalist.org/observations/82666032	https://inaturalist-open-data.s3.amazonaws.com/photos/135699744/medium.jpg	3	0	37.34690971	-76.70126186	Brachyponera chinensis
82685586	6/12/21		research	https://www.inaturalist.org/observations/82685586	https://inaturalist-open-data.s3.amazonaws.com/photos/135732123/medium.jpg	2	0	36.01323075	-78.97379415	Brachyponera chinensis		1
82688919	6/12/21		research	https://www.inaturalist.org/observations/82688919	https://inaturalist-open-data.s3.amazonaws.com/photos/135737387/medium.jpg	2	0	36.01530973	-78.97261496	Brachyponera chinensis
82701610	6/12/21		research	https://www.inaturalist.org/observations/82701610	https://inaturalist-open-data.s3.amazonaws.com/photos/135758402/medium.jpeg	2	0	34.05675816	-83.98804242	Brachyponera chinensis
82827139	6/13/21	Nathan Peters	research	https://www.inaturalist.org/observations/82827139	https://inaturalist-open-data.s3.amazonaws.com/photos/135976762/medium.jpg	3	0	37.34681843	-76.70134338	Brachyponera chinensis
82852250	6/13/21		research	https://www.inaturalist.org/observations/82852250	https://inaturalist-open-data.s3.amazonaws.com/photos/136017817/medium.jpeg	2	0	34.3265883	-80.65497726	Brachyponera chinensis
82852908	6/7/21		research	https://www.inaturalist.org/observations/82852908	https://inaturalist-open-data.s3.amazonaws.com/photos/136018927/medium.jpeg	2	0	34.1488	-78.8767	Brachyponera chinensis
82952712	6/13/21	Nathan Peters	research	https://www.inaturalist.org/observations/82952712	https://inaturalist-open-data.s3.amazonaws.com/photos/136194908/medium.jpg	2	0	37.34682794	-76.70131838	Brachyponera chinensis
82987248	6/14/21	Nathan Peters	research	https://www.inaturalist.org/observations/82987248	https://inaturalist-open-data.s3.amazonaws.com/photos/136255237/medium.jpg	3	0	37.34680262	-76.7013005	Brachyponera chinensis
83015359	6/14/21		research	https://www.inaturalist.org/observations/83015359	https://inaturalist-open-data.s3.amazonaws.com/photos/136302675/medium.jpeg	2	0	32.55166057	-80.25263786	Brachyponera chinensis		0
83591341	6/18/21		research	https://www.inaturalist.org/observations/83591341	https://inaturalist-open-data.s3.amazonaws.com/photos/137306828/medium.jpg	2	0	36.08117681	-79.83642999	Brachyponera chinensis
83732094	6/19/21	Sharon Watson	research	https://www.inaturalist.org/observations/83732094	https://static.inaturalist.org/photos/137546415/medium.jpg	2	0	33.91616104	-78.97702551	Brachyponera chinensis
83732436	6/19/21	Sharon Watson	research	https://www.inaturalist.org/observations/83732436	https://static.inaturalist.org/photos/137547079/medium.jpg	2	0	33.83999441	-78.94517915	Brachyponera chinensis
83805374	6/19/21	Cecil Smith	research	https://www.inaturalist.org/observations/83805374	https://inaturalist-open-data.s3.amazonaws.com/photos/137669572/medium.jpeg	2	0	35.810963	-83.563961	Brachyponera chinensis
83954075	6/4/21		research	https://www.inaturalist.org/observations/83954075	https://inaturalist-open-data.s3.amazonaws.com/photos/137929761/medium.jpg	2	0	36.16417377	-80.25949428	Brachyponera chinensis
84167093	6/23/21		research	https://www.inaturalist.org/observations/84167093	https://inaturalist-open-data.s3.amazonaws.com/photos/138308300/medium.jpg	3	0	34.07109717	-81.20603833	Brachyponera chinensis
84756470	6/27/21		research	https://www.inaturalist.org/observations/84756470	https://inaturalist-open-data.s3.amazonaws.com/photos/139338277/medium.jpg	2	0	37.52507833	-77.45793833	Brachyponera chinensis		0
84813068	6/27/21		research	https://www.inaturalist.org/observations/84813068	https://static.inaturalist.org/photos/139441811/medium.jpg	2	0	35.85740514	-78.72968339	Brachyponera chinensis
84857282	6/28/21	Chrissy Guthrie Lay	research	https://www.inaturalist.org/observations/84857282	https://static.inaturalist.org/photos/139522611/medium.jpeg	2	0	36.56923763	-82.20137302	Brachyponera chinensis
85181151	6/30/21	Steven Joyner	research	https://www.inaturalist.org/observations/85181151	https://inaturalist-open-data.s3.amazonaws.com/photos/140113562/medium.jpeg	2	0	34.95268056	-78.87629444	Brachyponera chinensis
85205903	7/1/21		research	https://www.inaturalist.org/observations/85205903	https://static.inaturalist.org/photos/140156171/medium.jpg	2	0	34.22473545	-77.87096157	Brachyponera chinensis
85256060	6/30/21	Francis Stiteler	research	https://www.inaturalist.org/observations/85256060	https://inaturalist-open-data.s3.amazonaws.com/photos/140241733/medium.jpg	2	0	33.58481702	-84.05125928	Brachyponera chinensis
85257825	6/30/21	Francis Stiteler	research	https://www.inaturalist.org/observations/85257825	https://inaturalist-open-data.s3.amazonaws.com/photos/140246200/medium.jpg	2	0	33.58305556	-84.05333333	Brachyponera chinensis
85257826	6/30/21	Francis Stiteler	research	https://www.inaturalist.org/observations/85257826	https://inaturalist-open-data.s3.amazonaws.com/photos/140246209/medium.jpg	2	0	33.58305556	-84.05333333	Brachyponera chinensis		0
85613340	6/18/21	Dave Eslinger	research	https://www.inaturalist.org/observations/85613340	https://inaturalist-open-data.s3.amazonaws.com/photos/140890922/medium.jpg	2	0	32.96453418	-80.22598808	Brachyponera chinensis
85617654	6/29/21	Dave Eslinger	research	https://www.inaturalist.org/observations/85617654	https://inaturalist-open-data.s3.amazonaws.com/photos/140898662/medium.jpg	3	0	34.36656519	-80.11528223	Brachyponera chinensis
85709502	7/4/21	Zachary Dankowicz	research	https://www.inaturalist.org/observations/85709502	https://inaturalist-open-data.s3.amazonaws.com/photos/141046991/medium.jpeg	2	0	38.98332478	-77.05152221	Brachyponera chinensis
85717519	7/4/21		research	https://www.inaturalist.org/observations/85717519	https://inaturalist-open-data.s3.amazonaws.com/photos/141082964/medium.jpeg	2	0	37.32711411	-86.21308136	Brachyponera chinensis
85759071	7/5/21		research	https://www.inaturalist.org/observations/85759071	https://inaturalist-open-data.s3.amazonaws.com/photos/141153612/medium.jpeg	2	0	34.10522101	-82.59502997	Brachyponera chinensis
85767385	7/5/21	Will Kuhn	research	https://www.inaturalist.org/observations/85767385	https://inaturalist-open-data.s3.amazonaws.com/photos/141171953/medium.jpeg	2	0	36.038715	-84.0112922	Brachyponera chinensis
86116126	7/7/21	Scott Morris	research	https://www.inaturalist.org/observations/86116126	https://inaturalist-open-data.s3.amazonaws.com/photos/141812328/medium.jpg	2	0	35.58821892	-82.61497141	Brachyponera chinensis		0
86310171	7/9/21	A	research	https://www.inaturalist.org/observations/86310171	https://inaturalist-open-data.s3.amazonaws.com/photos/142166103/medium.jpeg	2	0	36.90211762	-76.12169232	Brachyponera chinensis
86310742	7/9/21	A	research	https://www.inaturalist.org/observations/86310742	https://inaturalist-open-data.s3.amazonaws.com/photos/142166787/medium.jpeg	2	0	36.90211762	-76.12169232	Brachyponera chinensis
86633940	7/10/21	Dave Eslinger	research	https://www.inaturalist.org/observations/86633940	https://inaturalist-open-data.s3.amazonaws.com/photos/142752178/medium.jpg	2	0	34.0468558	-81.18879737	Brachyponera chinensis
86907131	7/13/21	Lori Owenby	research	https://www.inaturalist.org/observations/86907131	https://inaturalist-open-data.s3.amazonaws.com/photos/143241972/medium.jpeg	2	0	35.81747	-81.1804093	Brachyponera chinensis
86946656	7/13/21	Mason Maron	research	https://www.inaturalist.org/observations/86946656	https://static.inaturalist.org/photos/143323065/medium.jpeg	2	0	35.21617058	-80.80256432	Brachyponera chinensis		0
87083579	6/29/21	Steven Wang	research	https://www.inaturalist.org/observations/87083579	https://static.inaturalist.org/photos/143494979/medium.jpeg	2	0	35.16579722	-82.132225	Brachyponera chinensis
87451330	7/17/21	Lori Owenby	research	https://www.inaturalist.org/observations/87451330	https://inaturalist-open-data.s3.amazonaws.com/photos/144182717/medium.jpeg	2	0	35.81747	-81.1804093	Brachyponera chinensis
87451332	7/17/21	Lori Owenby	research	https://www.inaturalist.org/observations/87451332	https://inaturalist-open-data.s3.amazonaws.com/photos/144182761/medium.jpeg	3	0	35.81747	-81.1804093	Brachyponera chinensis
87596092	7/15/21	Leah Walsh	research	https://www.inaturalist.org/observations/87596092	https://static.inaturalist.org/photos/144427806/medium.jpeg	2	0	36.295415	-80.1417121	Brachyponera chinensis
87643361	7/18/21	Mason Maron	research	https://www.inaturalist.org/observations/87643361	https://static.inaturalist.org/photos/144517206/medium.jpg	2	0	34.90460039	-81.02105108	Brachyponera chinensis
87656100	7/17/21	Luke Armstrong	research	https://www.inaturalist.org/observations/87656100	https://inaturalist-open-data.s3.amazonaws.com/photos/144539895/medium.jpeg	2	0	35.61689673	-79.15715278	Brachyponera chinensis
87985272	7/21/21	Leila Dasher	research	https://www.inaturalist.org/observations/87985272	https://inaturalist-open-data.s3.amazonaws.com/photos/145113925/medium.jpg	2	0	33.88845816	-83.35580773	Brachyponera chinensis
88146807	7/22/21		research	https://www.inaturalist.org/observations/88146807	https://inaturalist-open-data.s3.amazonaws.com/photos/145398877/medium.jpeg	2	0	34.18555556	-83.85138889	Brachyponera chinensis
89082111	7/28/21		research	https://www.inaturalist.org/observations/89082111	https://static.inaturalist.org/photos/147064772/medium.jpg	2	0	32.75678834	-80.05708817	Brachyponera chinensis
89235017	7/30/21	Leila Dasher	research	https://www.inaturalist.org/observations/89235017	https://inaturalist-open-data.s3.amazonaws.com/photos/147337870/medium.jpg	2	0	33.95245662	-83.22144683	Brachyponera chinensis
89472242	7/31/21	Leila Dasher	research	https://www.inaturalist.org/observations/89472242	https://inaturalist-open-data.s3.amazonaws.com/photos/147756174/medium.jpg	2	0	33.81913108	-83.31130687	Brachyponera chinensis		0
89592537	8/1/21		research	https://www.inaturalist.org/observations/89592537	https://static.inaturalist.org/photos/147967331/medium.jpg	2	0	32.75681496	-80.05714902	Brachyponera chinensis
89633000	8/2/21	Leila Dasher	research	https://www.inaturalist.org/observations/89633000	https://inaturalist-open-data.s3.amazonaws.com/photos/148039988/medium.jpg	2	0	33.97647479	-83.32418015	Brachyponera chinensis
89733668	8/2/21	David George	research	https://www.inaturalist.org/observations/89733668	https://inaturalist-open-data.s3.amazonaws.com/photos/148215438/medium.jpg	2	0	35.935075	-78.91719167	Brachyponera chinensis
90041198	8/5/21	Lexi Amico	research	https://www.inaturalist.org/observations/90041198	https://inaturalist-open-data.s3.amazonaws.com/photos/148757502/medium.jpg	2	0	35.91459667	-79.04895	Brachyponera chinensis
90293887	8/6/21	Jaime M. Simancas	research	https://www.inaturalist.org/observations/90293887	https://inaturalist-open-data.s3.amazonaws.com/photos/149194591/medium.png	2	0	36.11008798	-79.99243831	Brachyponera chinensis
90314674	8/7/21		research	https://www.inaturalist.org/observations/90314674	https://inaturalist-open-data.s3.amazonaws.com/photos/149250815/medium.jpg	2	0	34.59905968	-82.31840023	Brachyponera chinensis
90317371	8/7/21	Lexi Amico	research	https://www.inaturalist.org/observations/90317371	https://inaturalist-open-data.s3.amazonaws.com/photos/149255789/medium.jpg	2	0	35.90877443	-78.9803893	Brachyponera chinensis
91294942	8/15/21		research	https://www.inaturalist.org/observations/91294942	https://inaturalist-open-data.s3.amazonaws.com/photos/150985995/medium.jpeg	2	0	33.6871359	-84.4272331	Brachyponera chinensis
91729031	8/18/21	Marissa F	research	https://www.inaturalist.org/observations/91729031	https://inaturalist-open-data.s3.amazonaws.com/photos/151777584/medium.jpeg	2	0	35.95219432	-79.17752339	Brachyponera chinensis
91779516	8/19/21	Sammi Leggott	research	https://www.inaturalist.org/observations/91779516	https://inaturalist-open-data.s3.amazonaws.com/photos/151866560/medium.jpeg	2	0	35.79775556	-78.69010278	Brachyponera chinensis
92201672	8/23/21	Sean	research	https://www.inaturalist.org/observations/92201672	https://static.inaturalist.org/photos/152627841/medium.jpeg	2	0	33.797842	-84.26692503	Brachyponera chinensis
92348872	8/24/21	Great Purple Heron	research	https://www.inaturalist.org/observations/92348872	https://inaturalist-open-data.s3.amazonaws.com/photos/152898178/medium.jpeg	2	0	33.99046104	-84.20726384	Brachyponera chinensis		1
92349544	8/23/21	Jane Hartman	research	https://www.inaturalist.org/observations/92349544	https://static.inaturalist.org/photos/152899115/medium.jpg	2	0	35.99771667	-84.21687	Brachyponera chinensis
92626982	7/28/21	Ken Kneidel	research	https://www.inaturalist.org/observations/92626982	https://inaturalist-open-data.s3.amazonaws.com/photos/153396799/medium.jpg	2	0	35.18319671	-80.79735482	Brachyponera chinensis
92781223	8/28/21	Kennedy Hill	research	https://www.inaturalist.org/observations/92781223	https://static.inaturalist.org/photos/153676151/medium.jpg	2	0	35.84478129	-83.95198531	Brachyponera chinensis
93143324	8/31/21	Albatoul Abounouar	research	https://www.inaturalist.org/observations/93143324	https://static.inaturalist.org/photos/154334792/medium.jpg	2	0	35.79885633	-78.68979745	Brachyponera chinensis
93416735	9/2/21		research	https://www.inaturalist.org/observations/93416735	https://inaturalist-open-data.s3.amazonaws.com/photos/154826655/medium.jpg	2	0	35.79713333	-78.68919444	Brachyponera chinensis
93645333	9/4/21		research	https://www.inaturalist.org/observations/93645333	https://inaturalist-open-data.s3.amazonaws.com/photos/155235495/medium.jpg	2	0	33.41965833	-81.8721	Brachyponera chinensis
93648635	9/4/21	Francis Stiteler	research	https://www.inaturalist.org/observations/93648635	https://inaturalist-open-data.s3.amazonaws.com/photos/155239935/medium.jpg	2	0	33.58768089	-84.06812934	Brachyponera chinensis
94325604	9/10/21		research	https://www.inaturalist.org/observations/94325604	https://inaturalist-open-data.s3.amazonaws.com/photos/156459059/medium.jpg	2	0	35.94701934	-79.8575591	Brachyponera chinensis
94463908	9/11/21	Ivan	research	https://www.inaturalist.org/observations/94463908	https://inaturalist-open-data.s3.amazonaws.com/photos/156697916/medium.jpeg	2	0	37.29447222	-76.64038056	Brachyponera chinensis		1
94604861	9/12/21	Great Purple Heron	research	https://www.inaturalist.org/observations/94604861	https://inaturalist-open-data.s3.amazonaws.com/photos/156953440/medium.jpeg	4	0	33.82306389	-84.32740278	Brachyponera chinensis
94632872	9/12/21		research	https://www.inaturalist.org/observations/94632872	https://inaturalist-open-data.s3.amazonaws.com/photos/157003015/medium.jpeg	2	0	33.60907332	-84.19976396	Brachyponera chinensis
94936467	9/15/21	Kyra L Stanley	research	https://www.inaturalist.org/observations/94936467	https://static.inaturalist.org/photos/157543121/medium.jpg	2	0	34.98659772	-80.42728353	Brachyponera chinensis
95158976	9/17/21	Mary Tschopp	research	https://www.inaturalist.org/observations/95158976	https://static.inaturalist.org/photos/157944591/medium.jpeg	2	0	35.65421389	-78.72971944	Brachyponera chinensis
95263754	9/15/21	Chris Brown	research	https://www.inaturalist.org/observations/95263754	https://inaturalist-open-data.s3.amazonaws.com/photos/158130632/medium.jpeg	2	0	33.98326309	-84.00942665	Brachyponera chinensis
95455418	9/2/21		research	https://www.inaturalist.org/observations/95455418	https://inaturalist-open-data.s3.amazonaws.com/photos/158471450/medium.jpg	2	0	36.09119045	-80.24003785	Brachyponera chinensis		1
95530180	9/18/21	Francis Stiteler	research	https://www.inaturalist.org/observations/95530180	https://inaturalist-open-data.s3.amazonaws.com/photos/158605312/medium.jpg	2	0	33.57741333	-84.06312	Brachyponera chinensis
95967035	9/24/21		research	https://www.inaturalist.org/observations/95967035	https://static.inaturalist.org/photos/159378601/medium.jpg	3	0	37.26084615	-76.68181904	Brachyponera chinensis
95982779	9/2/21	Sarah Osborn	research	https://www.inaturalist.org/observations/95982779	https://static.inaturalist.org/photos/159405190/medium.jpg	2	0	33.45749667	-82.14794167	Brachyponera chinensis
96777525	10/1/21		research	https://www.inaturalist.org/observations/96777525	https://inaturalist-open-data.s3.amazonaws.com/photos/160830085/medium.jpg	2	0	36.11200955	-79.50058804	Brachyponera chinensis
96933565	4/4/21	Hubert Szczygieł	research	https://www.inaturalist.org/observations/96933565	https://static.inaturalist.org/photos/161102722/medium.jpg	2	0	35.134579	-83.96207149	Brachyponera chinensis
97048851	10/2/21		research	https://www.inaturalist.org/observations/97048851	https://inaturalist-open-data.s3.amazonaws.com/photos/161319472/medium.jpg	2	0	34.67742351	-82.83106936	Brachyponera chinensis
97165017	10/4/21		research	https://www.inaturalist.org/observations/97165017	https://inaturalist-open-data.s3.amazonaws.com/photos/161536742/medium.jpeg	2	0	34.19092178	-79.6539917	Brachyponera chinensis
97209710	8/28/21	Hilda Flamholtz	research	https://www.inaturalist.org/observations/97209710	https://inaturalist-open-data.s3.amazonaws.com/photos/161623533/medium.jpeg	2	0	34.1039765	-81.12238986	Brachyponera chinensis
97652378	10/7/21	Ali and Brice	research	https://www.inaturalist.org/observations/97652378	https://inaturalist-open-data.s3.amazonaws.com/photos/162441184/medium.jpeg	2	0	39.22504457	-77.231471	Brachyponera chinensis
98566192	10/14/21	ShawnT Dash	research	https://www.inaturalist.org/observations/98566192	https://inaturalist-open-data.s3.amazonaws.com/photos/164133426/medium.jpeg	2	0	37.0699902	-76.4736927	Brachyponera chinensis
98896934	10/21/21		research	https://www.inaturalist.org/observations/98896934	https://static.inaturalist.org/photos/164758878/medium.jpg	2	0	39.05524998	-77.25174554	Brachyponera chinensis
98901297	10/21/21		research	https://www.inaturalist.org/observations/98901297	https://inaturalist-open-data.s3.amazonaws.com/photos/164766902/medium.jpg	2	0	35.7815326	-78.6710532	Brachyponera chinensis
98980211	10/22/21		research	https://www.inaturalist.org/observations/98980211	https://inaturalist-open-data.s3.amazonaws.com/photos/164912685/medium.jpg	2	0	35.78631171	-78.67990625	Brachyponera chinensis		0
99410055	10/21/21	Gavin Shirey	research	https://www.inaturalist.org/observations/99410055	https://static.inaturalist.org/photos/165708009/medium.jpeg	2	0	35.78812379	-78.67771195	Brachyponera chinensis
99562380	10/27/21	Christian Gillikin	research	https://www.inaturalist.org/observations/99562380	https://inaturalist-open-data.s3.amazonaws.com/photos/165998856/medium.jpg	2	0	35.7848444	-78.6764063	Brachyponera chinensis
99723377	10/25/21		research	https://www.inaturalist.org/observations/99723377	https://static.inaturalist.org/photos/166303703/medium.jpg	2	0	34.29849167	-85.197695	Brachyponera chinensis
100073912	11/2/21		research	https://www.inaturalist.org/observations/100073912	https://inaturalist-open-data.s3.amazonaws.com/photos/166973965/medium.jpg	2	0	37.67727576	-77.60916426	Brachyponera chinensis
100340787	10/31/21		research	https://www.inaturalist.org/observations/100340787	https://static.inaturalist.org/photos/167456456/medium.jpg	2	0	35.79161	-78.6674498	Brachyponera chinensis
100752096	11/9/21	Mark Richman	research	https://www.inaturalist.org/observations/100752096	https://static.inaturalist.org/photos/168186623/medium.jpeg	2	0	38.970919	-77.37997197	Brachyponera chinensis
101279870	11/16/21		research	https://www.inaturalist.org/observations/101279870	https://inaturalist-open-data.s3.amazonaws.com/photos/169127233/medium.jpg	5	0	37.585981	-77.45567955	Brachyponera chinensis		1
101560460	10/28/21		research	https://www.inaturalist.org/observations/101560460	https://inaturalist-open-data.s3.amazonaws.com/photos/169620623/medium.jpg	2	0	35.78100833	-78.66233	Brachyponera chinensis
101632896	11/21/21	Victoria Eastergard	research	https://www.inaturalist.org/observations/101632896	https://inaturalist-open-data.s3.amazonaws.com/photos/169745116/medium.jpg	2	0	34.81266654	-82.60666727	Brachyponera chinensis
102202703	11/29/21		research	https://www.inaturalist.org/observations/102202703	https://inaturalist-open-data.s3.amazonaws.com/photos/170792166/medium.jpg	2	0	34.67612093	-82.82070676	Brachyponera chinensis		0
102237061	11/29/21		research	https://www.inaturalist.org/observations/102237061	https://inaturalist-open-data.s3.amazonaws.com/photos/170857882/medium.jpg	2	0	34.6828015	-82.816044	Brachyponera chinensis
102257592	11/30/21		research	https://www.inaturalist.org/observations/102257592	https://inaturalist-open-data.s3.amazonaws.com/photos/170896532/medium.jpg	2	0	34.67345	-82.82395333	Brachyponera chinensis
103229598	12/17/21	Izabella Farr	research	https://www.inaturalist.org/observations/103229598	https://inaturalist-open-data.s3.amazonaws.com/photos/172721837/medium.jpg	3	0	38.95893833	-77.20063833	Brachyponera chinensis
103283002	6/3/21	Ken	research	https://www.inaturalist.org/observations/103283002	https://inaturalist-open-data.s3.amazonaws.com/photos/172820662/medium.jpeg	2	0	34.05822853	-80.96934859	Brachyponera chinensis
103389361	12/20/21	Mark Richman	research	https://www.inaturalist.org/observations/103389361	https://static.inaturalist.org/photos/173024666/medium.jpeg	3	0	38.956175	-77.33437297	Brachyponera chinensis		0
103651982	12/25/21	Sharon Watson	research	https://www.inaturalist.org/observations/103651982	https://static.inaturalist.org/photos/173529744/medium.jpg	2	0	33.83593	-78.85763667	Brachyponera chinensis		1
104137048	12/30/21	Augury	research	https://www.inaturalist.org/observations/104137048	https://inaturalist-open-data.s3.amazonaws.com/photos/174458110/medium.png	2	0	35.43796435	-78.8072724	Brachyponera chinensis
104230876	12/26/21	Joshua Doby	research	https://www.inaturalist.org/observations/104230876	https://inaturalist-open-data.s3.amazonaws.com/photos/174620382/medium.jpg	3	0	34.75743333	-81.92785667	Brachyponera chinensis
105053510	7/7/21	solomon hendrix	research	https://www.inaturalist.org/observations/105053510	https://inaturalist-open-data.s3.amazonaws.com/photos/176171544/medium.jpg	2	0	35.19204476	-85.1746167	Brachyponera chinensis
105268759	7/14/21	solomon hendrix	research	https://www.inaturalist.org/observations/105268759	https://inaturalist-open-data.s3.amazonaws.com/photos/176586849/medium.jpg	2	0	35.13415005	-85.10832821	Brachyponera chinensis
105281460	1/19/22	Silas Eckhardt	research	https://www.inaturalist.org/observations/105281460	https://inaturalist-open-data.s3.amazonaws.com/photos/178963222/medium.jpg	2	0	37.5252726	-77.5602161	Brachyponera chinensis
105528455	1/24/22	Zachary Dankowicz	research	https://www.inaturalist.org/observations/105528455	https://inaturalist-open-data.s3.amazonaws.com/photos/177080867/medium.jpg	3	0	39.010485	-77.130272	Brachyponera chinensis
106065629	1/9/22	Alison Northup	research	https://www.inaturalist.org/observations/106065629	https://inaturalist-open-data.s3.amazonaws.com/photos/178105584/medium.jpeg	2	0	35.32631266	-76.98420307	Brachyponera chinensis
106364733	7/3/16	Derek Hudgins	research	https://www.inaturalist.org/observations/106364733	https://inaturalist-open-data.s3.amazonaws.com/photos/178665021/medium.jpeg	3	0	39.32768553	-76.61953055	Brachyponera chinensis
106877643	2/16/22	Megan Longoria	research	https://www.inaturalist.org/observations/106877643	https://static.inaturalist.org/photos/179641478/medium.jpg	4	0	35.79663373	-78.68623579	Brachyponera chinensis
107045733	2/19/22	Drew Kanes	research	https://www.inaturalist.org/observations/107045733	https://inaturalist-open-data.s3.amazonaws.com/photos/179958548/medium.jpg	2	0	34.77249167	-83.05396383	Brachyponera chinensis
107077661	2/18/22	Zachary Dankowicz	research	https://www.inaturalist.org/observations/107077661	https://inaturalist-open-data.s3.amazonaws.com/photos/180019196/medium.jpg	4	0	39.010485	-77.130272	Brachyponera chinensis
107250563	2/21/22	Silas Eckhardt	research	https://www.inaturalist.org/observations/107250563	https://inaturalist-open-data.s3.amazonaws.com/photos/182721338/medium.jpg	3	0	37.5207992	-77.4763246	Brachyponera chinensis		1
107445513	2/25/22	Margarita Lankford	research	https://www.inaturalist.org/observations/107445513	https://inaturalist-open-data.s3.amazonaws.com/photos/180711976/medium.jpg	2	0	35.9131996	-79.0558445	Brachyponera chinensis
107902702	3/4/22		research	https://www.inaturalist.org/observations/107902702	https://inaturalist-open-data.s3.amazonaws.com/photos/181567477/medium.jpg	3	0	33.994078	-80.984452	Brachyponera chinensis
107917826	3/4/22	Andrew Leidner	research	https://www.inaturalist.org/observations/107917826	https://static.inaturalist.org/photos/181596551/medium.jpg	2	0	33.83186667	-84.30500833	Brachyponera chinensis		1
107995382	3/5/22	Robert Russo	research	https://www.inaturalist.org/observations/107995382	https://inaturalist-open-data.s3.amazonaws.com/photos/181739258/medium.jpg	2	0	35.96380957	-81.11496202	Brachyponera chinensis
108160693	3/7/22	Mark Richman	research	https://www.inaturalist.org/observations/108160693	https://static.inaturalist.org/photos/182054191/medium.jpeg	2	0	39.0198787	-77.2451563	Brachyponera chinensis
108247978	3/9/22	Kylie Paquin	research	https://www.inaturalist.org/observations/108247978	https://static.inaturalist.org/photos/182218886/medium.jpg	2	0	36.10932784	-79.49988704	Brachyponera chinensis
108264151	3/9/22	Gage Sutton	research	https://www.inaturalist.org/observations/108264151	https://static.inaturalist.org/photos/182248742/medium.jpg	2	0	35.0607555	-80.827545	Brachyponera chinensis
108429386	3/6/22	Alec Bowden	research	https://www.inaturalist.org/observations/108429386	https://static.inaturalist.org/photos/182557529/medium.jpg	2	0	33.519274	-79.09664373	Brachyponera chinensis
108435567	3/11/22	Ashwin Srinivasan	research	https://www.inaturalist.org/observations/108435567	https://inaturalist-open-data.s3.amazonaws.com/photos/182568963/medium.jpg	2	0	35.89776667	-79.03305	Brachyponera chinensis
108619055	3/7/22	Nathan Jones	research	https://www.inaturalist.org/observations/108619055	https://inaturalist-open-data.s3.amazonaws.com/photos/182904797/medium.jpeg	4	0	38.77371868	-77.23845445	Brachyponera chinensis
108674000	3/15/22	Kali Javetski	research	https://www.inaturalist.org/observations/108674000	https://static.inaturalist.org/photos/183019275/medium.jpg	2	0	33.76453716	-78.86473012	Brachyponera chinensis
108819233	3/17/22	Sam Junkin	research	https://www.inaturalist.org/observations/108819233	https://static.inaturalist.org/photos/183292241/medium.jpg	2	0	32.43467481	-86.48550007	Brachyponera chinensis
108827876	3/17/22	Mikayla Watts	research	https://www.inaturalist.org/observations/108827876	https://inaturalist-open-data.s3.amazonaws.com/photos/183307368/medium.jpg	3	0	33.88076333	-78.59561167	Brachyponera chinensis
108904692	3/18/22	Sharon Watson	research	https://www.inaturalist.org/observations/108904692	https://static.inaturalist.org/photos/183450112/medium.jpg	2	0	34.6068	-81.66126333	Brachyponera chinensis
108974294	3/19/22	Otters inverts	research	https://www.inaturalist.org/observations/108974294	https://inaturalist-open-data.s3.amazonaws.com/photos/183581484/medium.jpeg	3	0	37.52112499	-77.47399539	Brachyponera chinensis		0
108974409	3/19/22	Noelle Hines	research	https://www.inaturalist.org/observations/108974409	https://static.inaturalist.org/photos/183581750/medium.jpg	2	0	34.51053589	-82.62325775	Brachyponera chinensis
109097810	3/20/22		research	https://www.inaturalist.org/observations/109097810	https://inaturalist-open-data.s3.amazonaws.com/photos/183789469/medium.jpg	2	0	35.95715037	-78.66490706	Brachyponera chinensis
109117383	3/20/22		research	https://www.inaturalist.org/observations/109117383	https://inaturalist-open-data.s3.amazonaws.com/photos/183848212/medium.png	2	0	35.78161408	-78.67095126	Brachyponera chinensis
109221876	1/18/21	Flown (f.k.a. Lisa) Kimmerling	research	https://www.inaturalist.org/observations/109221876	https://static.inaturalist.org/photos/184039670/medium.jpg	2	0	34.5664755	-84.7082685	Brachyponera chinensis
109458431	3/25/22	Larry Chen	research	https://www.inaturalist.org/observations/109458431	https://inaturalist-open-data.s3.amazonaws.com/photos/184487269/medium.jpg	3	0	35.98021667	-79.02246117	Brachyponera chinensis
109506883	3/25/22		research	https://www.inaturalist.org/observations/109506883	https://inaturalist-open-data.s3.amazonaws.com/photos/184571436/medium.jpeg	2	0	35.98023333	-79.02250556	Brachyponera chinensis
109603888	3/26/22	Leila Dasher	research	https://www.inaturalist.org/observations/109603888	https://inaturalist-open-data.s3.amazonaws.com/photos/184756624/medium.jpg	2	0	33.95856069	-83.43749897	Brachyponera chinensis
109936923	3/30/22	Sharon Watson	research	https://www.inaturalist.org/observations/109936923	https://static.inaturalist.org/photos/185379842/medium.jpg	2	0	34.27303	-81.58602167	Brachyponera chinensis
109936932	3/30/22	Sharon Watson	research	https://www.inaturalist.org/observations/109936932	https://static.inaturalist.org/photos/185379862/medium.jpg	2	0	34.273075	-81.58591333	Brachyponera chinensis
110029002	3/31/22		research	https://www.inaturalist.org/observations/110029002	https://inaturalist-open-data.s3.amazonaws.com/photos/185546154/medium.jpg	2	0	33.63035953	-83.88149224	Brachyponera chinensis		1
110029440	3/31/22	Sarah Bekele	research	https://www.inaturalist.org/observations/110029440	https://inaturalist-open-data.s3.amazonaws.com/photos/185547008/medium.jpg	2	0	33.62932784	-83.88152434	Brachyponera chinensis
110214342	4/2/22	Peter Wilson	research	https://www.inaturalist.org/observations/110214342	https://inaturalist-open-data.s3.amazonaws.com/photos/185886111/medium.jpg	2	0	35.0649695	-82.56376667	Brachyponera chinensis
110493019	4/5/22	Denise Williams	research	https://www.inaturalist.org/observations/110493019	https://inaturalist-open-data.s3.amazonaws.com/photos/186399588/medium.jpeg	2	0	35.87569333	-81.50367167	Brachyponera chinensis
110545698	3/20/22	Annkatrin Rose	research	https://www.inaturalist.org/observations/110545698	https://inaturalist-open-data.s3.amazonaws.com/photos/186497851/medium.jpg	2	0	36.27497934	-81.49657257	Brachyponera chinensis
110610320	4/6/22		research	https://www.inaturalist.org/observations/110610320	https://inaturalist-open-data.s3.amazonaws.com/photos/186617552/medium.jpg	2	0	35.61418667	-82.55663333	Brachyponera chinensis
110618208	4/6/22	Mary Tschopp	research	https://www.inaturalist.org/observations/110618208	https://static.inaturalist.org/photos/186632811/medium.jpeg	3	0	35.63059444	-78.70618056	Brachyponera chinensis
110663026	4/7/22	Francis Stiteler	research	https://www.inaturalist.org/observations/110663026	https://inaturalist-open-data.s3.amazonaws.com/photos/186719800/medium.jpg	2	0	33.5752783	-84.06859699	Brachyponera chinensis
110780067	4/8/22		research	https://www.inaturalist.org/observations/110780067	https://static.inaturalist.org/photos/186933105/medium.jpg	2	0	34.79909924	-82.24450009	Brachyponera chinensis
110802095	4/8/22	Sharon Watson	research	https://www.inaturalist.org/observations/110802095	https://static.inaturalist.org/photos/186973913/medium.jpg	2	0	34.19174167	-81.94715833	Brachyponera chinensis		1
110804550	4/8/22	Sharon Watson	research	https://www.inaturalist.org/observations/110804550	https://static.inaturalist.org/photos/186978693/medium.jpg	2	0	34.20035833	-81.96807167	Brachyponera chinensis
110805471	4/8/22	Sharon Watson	research	https://www.inaturalist.org/observations/110805471	https://static.inaturalist.org/photos/186980277/medium.jpg	2	0	34.19938667	-81.96563667	Brachyponera chinensis
110897555	3/21/22		research	https://www.inaturalist.org/observations/110897555	https://inaturalist-open-data.s3.amazonaws.com/photos/187146738/medium.jpeg	2	0	35.363705	-80.646035	Brachyponera chinensis
110920149	3/22/22	Robby Deans	research	https://www.inaturalist.org/observations/110920149	https://inaturalist-open-data.s3.amazonaws.com/photos/187186736/medium.jpeg	2	0	36.23200768	-80.30202751	Brachyponera chinensis
111263012	3/4/22	Ben Middour	research	https://www.inaturalist.org/observations/111263012	https://static.inaturalist.org/photos/187805032/medium.jpg	2	0	34.00940467	-80.97291687	Brachyponera chinensis
111269487	4/12/22	Mary Tschopp	research	https://www.inaturalist.org/observations/111269487	https://static.inaturalist.org/photos/187817910/medium.jpeg	2	0	35.96598611	-78.64152778	Brachyponera chinensis
111363201	4/12/22		research	https://www.inaturalist.org/observations/111363201	https://inaturalist-open-data.s3.amazonaws.com/photos/187987444/medium.jpeg	3	0	34.74435966	-79.48544204	Brachyponera chinensis		1
111649550	4/8/22	Zachary Dankowicz	research	https://www.inaturalist.org/observations/111649550	https://inaturalist-open-data.s3.amazonaws.com/photos/188349642/medium.jpg	2	0	39.01044523	-77.1303597	Brachyponera chinensis
111649721	4/8/22	Zachary Dankowicz	research	https://www.inaturalist.org/observations/111649721	https://inaturalist-open-data.s3.amazonaws.com/photos/188351349/medium.jpg	3	0	39.010487	-77.130274	Brachyponera chinensis
111738506	4/9/22	Kira	research	https://www.inaturalist.org/observations/111738506	https://inaturalist-open-data.s3.amazonaws.com/photos/188666019/medium.jpeg	3	0	33.98143797	-81.04885197	Brachyponera chinensis
111762160	3/29/22	Maarten Vanhove	research	https://www.inaturalist.org/observations/111762160	https://static.inaturalist.org/photos/188693810/medium.jpeg	2	0	33.82320878	-80.82387561	Brachyponera chinensis		0
111954099	4/18/22		research	https://www.inaturalist.org/observations/111954099	https://inaturalist-open-data.s3.amazonaws.com/photos/189056455/medium.jpg	2	0	35.21739859	-81.04478855	Brachyponera chinensis
112075430	4/12/22	Ailey Smith	research	https://www.inaturalist.org/observations/112075430	https://inaturalist-open-data.s3.amazonaws.com/photos/189278607/medium.jpg	2	0	35.79713333	-78.69030833	Brachyponera chinensis
112222226	4/19/22	Rob Van Epps	research	https://www.inaturalist.org/observations/112222226	https://inaturalist-open-data.s3.amazonaws.com/photos/189543265/medium.jpeg	2	0	35.506585	-80.83766	Brachyponera chinensis
112274607	4/19/22		research	https://www.inaturalist.org/observations/112274607	https://inaturalist-open-data.s3.amazonaws.com/photos/189637126/medium.jpg	2	0	33.96619667	-83.37905833	Brachyponera chinensis
112285259	3/3/22		research	https://www.inaturalist.org/observations/112285259	https://inaturalist-open-data.s3.amazonaws.com/photos/189655634/medium.jpg	2	0	33.995095	-81.02999167	Brachyponera chinensis
112702821	4/24/22		research	https://www.inaturalist.org/observations/112702821	https://static.inaturalist.org/photos/190381394/medium.jpg	2	0	34.87605145	-83.9537505	Brachyponera chinensis
113092870	4/27/22		research	https://www.inaturalist.org/observations/113092870	https://inaturalist-open-data.s3.amazonaws.com/photos/191079962/medium.jpg	2	0	33.93100145	-83.37278496	Brachyponera chinensis		0
113118099	4/27/22	Peter Wilson	research	https://www.inaturalist.org/observations/113118099	https://inaturalist-open-data.s3.amazonaws.com/photos/191121622/medium.jpg	2	0	34.99267	-82.40713667	Brachyponera chinensis
113182824	4/27/22	Scott Bolick	research	https://www.inaturalist.org/observations/113182824	https://static.inaturalist.org/photos/191239345/medium.jpeg	2	0	36.02143293	-80.05984648	Brachyponera chinensis
114292398	5/1/22		research	https://www.inaturalist.org/observations/114292398	https://inaturalist-open-data.s3.amazonaws.com/photos/193013330/medium.jpg	2	0	35.84925833	-78.67258333	Brachyponera chinensis
114299558	5/1/22	Nate	research	https://www.inaturalist.org/observations/114299558	https://inaturalist-open-data.s3.amazonaws.com/photos/193024767/medium.jpeg	2	0	34.90267267	-81.09680323	Brachyponera chinensis
115055132	5/2/22		research	https://www.inaturalist.org/observations/115055132	https://inaturalist-open-data.s3.amazonaws.com/photos/194217632/medium.jpeg	2	0	35.82047317	-78.59656415	Brachyponera chinensis
115055223	5/2/22		research	https://www.inaturalist.org/observations/115055223	https://inaturalist-open-data.s3.amazonaws.com/photos/194223278/medium.jpeg	2	0	35.82047317	-78.59656415	Brachyponera chinensis
115092800	5/2/22	Dale A Morgan	research	https://www.inaturalist.org/observations/115092800	https://inaturalist-open-data.s3.amazonaws.com/photos/194280106/medium.jpg	3	0	35.95574002	-79.18596016	Brachyponera chinensis
115119880	5/2/22	Dale A Morgan	research	https://www.inaturalist.org/observations/115119880	https://inaturalist-open-data.s3.amazonaws.com/photos/194329984/medium.jpg	2	0	35.95574002	-79.18596016	Brachyponera chinensis
115142426	4/21/22		research	https://www.inaturalist.org/observations/115142426	https://inaturalist-open-data.s3.amazonaws.com/photos/194363641/medium.jpg	2	0	33.941355	-83.36560833	Brachyponera chinensis
115286929	5/1/22		research	https://www.inaturalist.org/observations/115286929	https://inaturalist-open-data.s3.amazonaws.com/photos/194605361/medium.jpg	2	0	35.77154527	-78.57252771	Brachyponera chinensis
115826541	4/25/22	MaLisa Spring	research	https://www.inaturalist.org/observations/115826541	https://static.inaturalist.org/photos/195485817/medium.jpg	2	0	39.01050359	-77.13025241	Brachyponera chinensis
115915915	4/29/22	Jamee Moulton	research	https://www.inaturalist.org/observations/115915915	https://inaturalist-open-data.s3.amazonaws.com/photos/195632797/medium.jpg	2	0	33.66360833	-84.812155	Brachyponera chinensis		1
116032348	5/2/22	Chris Goforth	research	https://www.inaturalist.org/observations/116032348	https://static.inaturalist.org/photos/195837792/medium.jpg	2	0	35.95353554	-78.54386762	Brachyponera chinensis
116089802	5/8/22		research	https://www.inaturalist.org/observations/116089802	https://inaturalist-open-data.s3.amazonaws.com/photos/195929030/medium.jpeg	2	0	34.02062336	-84.07917515	Brachyponera chinensis
116089804	5/8/22		research	https://www.inaturalist.org/observations/116089804	https://inaturalist-open-data.s3.amazonaws.com/photos/195929046/medium.jpeg	2	0	34.12479338	-84.07654898	Brachyponera chinensis
116494017	5/10/22	Luke	research	https://www.inaturalist.org/observations/116494017	https://static.inaturalist.org/photos/196649333/medium.jpeg	2	0	33.836081	-81.1637245	Brachyponera chinensis
116495108	5/10/22	Margarita Lankford	research	https://www.inaturalist.org/observations/116495108	https://inaturalist-open-data.s3.amazonaws.com/photos/196649996/medium.jpg	3	0	35.9131996	-79.0558445	Brachyponera chinensis
116615053	5/11/22	Brendan Hunt	research	https://www.inaturalist.org/observations/116615053	https://static.inaturalist.org/photos/196862550/medium.jpg	2	0	33.834325	-84.26376333	Brachyponera chinensis
116650595	5/11/22	Mark Richman	research	https://www.inaturalist.org/observations/116650595	https://static.inaturalist.org/photos/196929897/medium.jpg	3	0	38.93971667	-77.40869167	Brachyponera chinensis
116836094	5/10/22	Angelia Seder	research	https://www.inaturalist.org/observations/116836094	https://static.inaturalist.org/photos/197255128/medium.jpg	2	0	35.00606667	-85.09674717	Brachyponera chinensis		1
117068939	5/14/22	Sharon Watson	research	https://www.inaturalist.org/observations/117068939	https://static.inaturalist.org/photos/197667857/medium.jpg	2	0	34.09308883	-81.121825	Brachyponera chinensis
117436889	5/17/22	Jenelle Littman	research	https://www.inaturalist.org/observations/117436889	https://static.inaturalist.org/photos/198345028/medium.jpg	2	0	33.48954456	-85.05776636	Brachyponera chinensis
118022709	5/14/22		research	https://www.inaturalist.org/observations/118022709	https://inaturalist-open-data.s3.amazonaws.com/photos/199365300/medium.jpg	2	0	33.44308217	-81.97348488	Brachyponera chinensis
118118410	5/21/22	Luke	research	https://www.inaturalist.org/observations/118118410	https://static.inaturalist.org/photos/199537313/medium.jpeg	2	0	33.836081	-81.1637245	Brachyponera chinensis
118120148	5/21/22	Great Purple Heron	research	https://www.inaturalist.org/observations/118120148	https://inaturalist-open-data.s3.amazonaws.com/photos/199540354/medium.jpeg	2	0	33.94424638	-84.21168193	Brachyponera chinensis
118410233	5/20/22	Sarah Osborn	research	https://www.inaturalist.org/observations/118410233	https://static.inaturalist.org/photos/200056778/medium.jpg	2	0	33.45745	-82.14772783	Brachyponera chinensis
118423686	5/23/22	Aaron A. Edmonds	research	https://www.inaturalist.org/observations/118423686	https://static.inaturalist.org/photos/200080492/medium.jpg	2	0	35.39232521	-78.80918078	Brachyponera chinensis		1
118443096	5/23/22	Gage Sutton	research	https://www.inaturalist.org/observations/118443096	https://static.inaturalist.org/photos/200115085/medium.jpg	2	0	35.12841383	-80.698075	Brachyponera chinensis
118558486	5/22/22	Nolan Cary	research	https://www.inaturalist.org/observations/118558486	https://static.inaturalist.org/photos/200324695/medium.jpeg	2	0	34.252909	-83.25866397	Brachyponera chinensis
118821015	5/21/22	Sarah Osborn	research	https://www.inaturalist.org/observations/118821015	https://static.inaturalist.org/photos/200796464/medium.jpg	2	0	33.23918833	-81.80018667	Brachyponera chinensis
119120981	6/28/21	Bufface	research	https://www.inaturalist.org/observations/119120981	https://static.inaturalist.org/photos/201334115/medium.jpg	2	0	34.48368	-83.01739167	Brachyponera chinensis
119153752	5/28/22	Steven Joyner	research	https://www.inaturalist.org/observations/119153752	https://inaturalist-open-data.s3.amazonaws.com/photos/201393457/medium.jpeg	2	0	34.86551389	-79.08892222	Brachyponera chinensis
119286321	5/29/22	Brendan Hunt	research	https://www.inaturalist.org/observations/119286321	https://static.inaturalist.org/photos/201628576/medium.jpg	2	0	33.83411333	-84.26358	Brachyponera chinensis
119334020	5/29/22	Will Kuhn	research	https://www.inaturalist.org/observations/119334020	https://inaturalist-open-data.s3.amazonaws.com/photos/201713279/medium.jpeg	3	0	36.0003996	-84.0197054	Brachyponera chinensis
119398573	5/30/22	Steven Joyner	research	https://www.inaturalist.org/observations/119398573	https://inaturalist-open-data.s3.amazonaws.com/photos/201834349/medium.jpeg	2	0	34.8655	-79.08897222	Brachyponera chinensis
119407253	5/30/22		research	https://www.inaturalist.org/observations/119407253	https://inaturalist-open-data.s3.amazonaws.com/photos/201856385/medium.jpeg	2	0	33.58619308	-83.63448334	Brachyponera chinensis
119584640	5/30/22		research	https://www.inaturalist.org/observations/119584640	https://static.inaturalist.org/photos/202170654/medium.jpg	2	0	32.75680864	-80.05716703	Brachyponera chinensis
119799424	6/1/22	Jeremy	research	https://www.inaturalist.org/observations/119799424	https://inaturalist-open-data.s3.amazonaws.com/photos/202556282/medium.jpeg	2	0	33.79272933	-84.39916833	Brachyponera chinensis
120379533	5/26/22		research	https://www.inaturalist.org/observations/120379533	https://inaturalist-open-data.s3.amazonaws.com/photos/203594104/medium.jpeg	2	0	35.7401532	-78.25029449	Brachyponera chinensis		0
120510935	6/6/22		research	https://www.inaturalist.org/observations/120510935	https://inaturalist-open-data.s3.amazonaws.com/photos/203835567/medium.jpg	2	0	33.86480402	-84.27372722	Brachyponera chinensis
120875720	6/8/22	Luke	research	https://www.inaturalist.org/observations/120875720	https://static.inaturalist.org/photos/204488266/medium.jpeg	2	0	33.836081	-81.1637245	Brachyponera chinensis
120972517	6/8/22		research	https://www.inaturalist.org/observations/120972517	https://static.inaturalist.org/photos/204663286/medium.jpg	2	0	32.7567963	-80.05712918	Brachyponera chinensis		0
121035506	6/9/22	Max J. Ford	research	https://www.inaturalist.org/observations/121035506	https://inaturalist-open-data.s3.amazonaws.com/photos/204775412/medium.jpg	2	0	35.98932167	-79.05554167	Brachyponera chinensis
121069592	6/8/22	Steven Joyner	research	https://www.inaturalist.org/observations/121069592	https://inaturalist-open-data.s3.amazonaws.com/photos/204838889/medium.jpeg	2	0	34.86539167	-79.08906111	Brachyponera chinensis
121152146	6/9/22		research	https://www.inaturalist.org/observations/121152146	https://static.inaturalist.org/photos/204984333/medium.jpg	2	0	32.75679302	-80.0571308	Brachyponera chinensis
121531312	5/9/22	Judy Gallagher	research	https://www.inaturalist.org/observations/121531312	https://inaturalist-open-data.s3.amazonaws.com/photos/205662864/medium.jpg	3	0	38.590729	-77.2586893	Brachyponera chinensis
121630379	6/12/22	Denise Williams	research	https://www.inaturalist.org/observations/121630379	https://inaturalist-open-data.s3.amazonaws.com/photos/205839486/medium.jpeg	2	0	35.87566807	-81.50390719	Brachyponera chinensis
121833181	6/14/22	LeslieMc	research	https://www.inaturalist.org/observations/121833181	https://inaturalist-open-data.s3.amazonaws.com/photos/206215024/medium.jpeg	2	0	35.0892786	-83.7209921	Brachyponera chinensis
121965605	6/15/22	stephen	research	https://www.inaturalist.org/observations/121965605	https://inaturalist-open-data.s3.amazonaws.com/photos/206447533/medium.jpeg	3	0	37.66748167	-77.8108	Brachyponera chinensis		0
122509084	6/17/22	Leila Dasher	research	https://www.inaturalist.org/observations/122509084	https://inaturalist-open-data.s3.amazonaws.com/photos/207420781/medium.jpg	2	0	33.90134139	-83.37575697	Brachyponera chinensis
122647498	6/20/22	Mary Tschopp	research	https://www.inaturalist.org/observations/122647498	https://static.inaturalist.org/photos/207678577/medium.jpeg	2	0	35.6300909	-78.7059757	Brachyponera chinensis		1
122674465	6/20/22	Will Kuhn	research	https://www.inaturalist.org/observations/122674465	https://inaturalist-open-data.s3.amazonaws.com/photos/207726263/medium.jpeg	2	0	36.002104	-84.020194	Brachyponera chinensis
122825802	6/20/22	Scott Bolick	research	https://www.inaturalist.org/observations/122825802	https://static.inaturalist.org/photos/208002208/medium.jpeg	2	0	36.04583292	-80.05784072	Brachyponera chinensis
122939050	6/22/22	A	research	https://www.inaturalist.org/observations/122939050	https://inaturalist-open-data.s3.amazonaws.com/photos/208210064/medium.jpeg	2	0	36.9018086	-76.1219049	Brachyponera chinensis
123031631	6/22/22		research	https://www.inaturalist.org/observations/123031631	https://inaturalist-open-data.s3.amazonaws.com/photos/208381368/medium.jpeg	2	0	35.92329722	-78.59553611	Brachyponera chinensis
123049649	6/21/22	Susan Doss	research	https://www.inaturalist.org/observations/123049649	https://inaturalist-open-data.s3.amazonaws.com/photos/208414829/medium.jpeg	2	0	33.6889908	-86.6833228	Brachyponera chinensis
123170718	6/23/22	Luke	research	https://www.inaturalist.org/observations/123170718	https://static.inaturalist.org/photos/208630744/medium.jpeg	2	0	33.836081	-81.1637245	Brachyponera chinensis
123220104	6/24/22		research	https://www.inaturalist.org/observations/123220104	https://inaturalist-open-data.s3.amazonaws.com/photos/208719842/medium.jpeg	2	0	35.8117	-78.7139	Brachyponera chinensis
123228439	6/24/22	Alexandra Williamson	research	https://www.inaturalist.org/observations/123228439	https://static.inaturalist.org/photos/208733690/medium.jpg	2	0	35.24820379	-80.83068894	Brachyponera chinensis
123281771	6/24/22	Luke	research	https://www.inaturalist.org/observations/123281771	https://static.inaturalist.org/photos/208827662/medium.jpeg	2	0	33.836081	-81.1637245	Brachyponera chinensis		0
123366637	6/24/22	Luke	research	https://www.inaturalist.org/observations/123366637	https://static.inaturalist.org/photos/208981643/medium.jpeg	2	0	33.836081	-81.1637245	Brachyponera chinensis
123429063	6/25/22	Luke	research	https://www.inaturalist.org/observations/123429063	https://static.inaturalist.org/photos/209091694/medium.jpeg	2	0	33.836081	-81.1637245	Brachyponera chinensis
123429074	6/25/22	Luke	research	https://www.inaturalist.org/observations/123429074	https://static.inaturalist.org/photos/209091868/medium.jpeg	2	0	33.836081	-81.1637245	Brachyponera chinensis
123429080	6/25/22	Luke	research	https://www.inaturalist.org/observations/123429080	https://static.inaturalist.org/photos/209091960/medium.jpeg	3	0	33.836081	-81.1637245	Brachyponera chinensis
123457261	6/25/22	OiledOlives	research	https://www.inaturalist.org/observations/123457261	https://static.inaturalist.org/photos/209146270/medium.jpeg	2	0	38.91291048	-77.35082498	Brachyponera chinensis
123479895	6/25/22	Aaron Stoll	research	https://www.inaturalist.org/observations/123479895	https://static.inaturalist.org/photos/209189169/medium.jpg	3	0	35.85960833	-86.39019667	Brachyponera chinensis
123482523	6/26/22		research	https://www.inaturalist.org/observations/123482523	https://inaturalist-open-data.s3.amazonaws.com/photos/209194600/medium.jpeg	2	0	35.68238346	-78.58278359	Brachyponera chinensis
123573634	6/26/22	Mikie Green	research	https://www.inaturalist.org/observations/123573634	https://inaturalist-open-data.s3.amazonaws.com/photos/209346042/medium.jpeg	3	0	34.00751874	-81.07837621	Brachyponera chinensis
123607288	6/23/22	Susan Doss	research	https://www.inaturalist.org/observations/123607288	https://inaturalist-open-data.s3.amazonaws.com/photos/209412178/medium.jpeg	2	0	33.6889908	-86.6833228	Brachyponera chinensis		1
123722743	6/1/22	Indigo Ray Edwards	research	https://www.inaturalist.org/observations/123722743	https://static.inaturalist.org/photos/209624341/medium.jpg	2	0	35.99229747	-79.04805788	Brachyponera chinensis
123776300	6/27/22	Great Purple Heron	research	https://www.inaturalist.org/observations/123776300	https://inaturalist-open-data.s3.amazonaws.com/photos/209723201/medium.jpeg	2	0	33.93417512	-84.29235102	Brachyponera chinensis
123784533	6/24/22	Susan Doss	research	https://www.inaturalist.org/observations/123784533	https://inaturalist-open-data.s3.amazonaws.com/photos/209739166/medium.jpeg	2	0	33.6889908	-86.6833228	Brachyponera chinensis
123958103	6/29/22	A	research	https://www.inaturalist.org/observations/123958103	https://inaturalist-open-data.s3.amazonaws.com/photos/210055136/medium.jpeg	4	0	36.90142725	-76.12095528	Brachyponera chinensis
124004679	6/26/22	Susan Doss	research	https://www.inaturalist.org/observations/124004679	https://inaturalist-open-data.s3.amazonaws.com/photos/210138473/medium.jpeg	2	0	33.6889908	-86.6833228	Brachyponera chinensis
124100902	6/29/22	Aaron Stoll	research	https://www.inaturalist.org/observations/124100902	https://static.inaturalist.org/photos/210313116/medium.jpg	2	0	35.87555333	-86.43413667	Brachyponera chinensis
124100945	6/29/22	Aaron Stoll	research	https://www.inaturalist.org/observations/124100945	https://static.inaturalist.org/photos/210313200/medium.jpg	3	0	35.86758667	-86.43277	Brachyponera chinensis
124100977	6/29/22	Aaron Stoll	research	https://www.inaturalist.org/observations/124100977	https://static.inaturalist.org/photos/210313253/medium.jpg	3	0	35.87555	-86.43412833	Brachyponera chinensis
124450088	7/2/22		research	https://www.inaturalist.org/observations/124450088	https://inaturalist-open-data.s3.amazonaws.com/photos/210937711/medium.jpg	2	0	35.03152783	-79.01126945	Brachyponera chinensis
124471370	6/30/22	Clarence Holmes	research	https://www.inaturalist.org/observations/124471370	https://static.inaturalist.org/photos/224024714/medium.jpg	2	0	35.46019423	-83.43427165	Brachyponera chinensis		1
124507109	7/1/22	Susan Doss	research	https://www.inaturalist.org/observations/124507109	https://inaturalist-open-data.s3.amazonaws.com/photos/211043685/medium.jpeg	2	0	33.6889908	-86.6833228	Brachyponera chinensis
124583779	7/2/22	Leila Dasher	research	https://www.inaturalist.org/observations/124583779	https://inaturalist-open-data.s3.amazonaws.com/photos/211175999/medium.jpg	3	0	33.97632906	-83.29729719	Brachyponera chinensis
124608368	7/2/22	Steven Joyner	research	https://www.inaturalist.org/observations/124608368	https://inaturalist-open-data.s3.amazonaws.com/photos/211222937/medium.jpeg	2	0	34.86515278	-79.088575	Brachyponera chinensis
125047678	7/2/22	Susan Doss	research	https://www.inaturalist.org/observations/125047678	https://inaturalist-open-data.s3.amazonaws.com/photos/212022555/medium.jpeg	2	0	33.6889908	-86.6833228	Brachyponera chinensis
125183775	7/7/22		research	https://www.inaturalist.org/observations/125183775	https://static.inaturalist.org/photos/212338570/medium.jpg	2	0	34.57295595	-83.69951838	Brachyponera chinensis
125348456	7/6/22	Gabi Paciolla	research	https://www.inaturalist.org/observations/125348456	https://static.inaturalist.org/photos/212562175/medium.jpeg	2	0	34.2447438	-83.8653444	Brachyponera chinensis
125702762	7/10/22	Peter Wilson	research	https://www.inaturalist.org/observations/125702762	https://inaturalist-open-data.s3.amazonaws.com/photos/213196502/medium.jpg	2	0	35.06445	-82.56741333	Brachyponera chinensis
125728069	7/10/22	Mila B.	research	https://www.inaturalist.org/observations/125728069	https://inaturalist-open-data.s3.amazonaws.com/photos/213245199/medium.jpeg	2	0	35.6556079	-83.35727407	Brachyponera chinensis		1
126410842	7/15/22	Rochelle Williams	research	https://www.inaturalist.org/observations/126410842	https://static.inaturalist.org/photos/214480828/medium.jpeg	2	0	34.13822887	-84.28810419	Brachyponera chinensis
126524606	7/16/22		research	https://www.inaturalist.org/observations/126524606	https://static.inaturalist.org/photos/214685240/medium.jpeg	2	0	33.97644806	-84.61273193	Brachyponera chinensis
126535564	7/16/22		research	https://www.inaturalist.org/observations/126535564	https://static.inaturalist.org/photos/214705599/medium.jpeg	2	0	33.97645569	-84.61268616	Brachyponera chinensis
126575831	7/12/22	Max J. Ford	research	https://www.inaturalist.org/observations/126575831	https://inaturalist-open-data.s3.amazonaws.com/photos/214778802/medium.jpg	2	0	36.07165833	-78.91024667	Brachyponera chinensis
126663978	7/17/22		research	https://www.inaturalist.org/observations/126663978	https://inaturalist-open-data.s3.amazonaws.com/photos/214938566/medium.jpeg	2	0	35.07222222	-84.97444444	Brachyponera chinensis
126980573	7/15/22	Gray Catanzaro	research	https://www.inaturalist.org/observations/126980573	https://inaturalist-open-data.s3.amazonaws.com/photos/215518194/medium.jpg	2	0	35.34727681	-80.85932798	Brachyponera chinensis
126980648	7/15/22	Gray Catanzaro	research	https://www.inaturalist.org/observations/126980648	https://inaturalist-open-data.s3.amazonaws.com/photos/215518324/medium.jpg	2	0	35.34728352	-80.85936821	Brachyponera chinensis
126984798	6/16/22	Indigo Ray Edwards	research	https://www.inaturalist.org/observations/126984798	https://static.inaturalist.org/photos/215525465/medium.jpg	3	0	36.077407	-79.009062	Brachyponera chinensis		0
127045844	7/19/22		research	https://www.inaturalist.org/observations/127045844	https://inaturalist-open-data.s3.amazonaws.com/photos/215640069/medium.jpg	2	0	35.60847272	-82.53147202	Brachyponera chinensis
127089255	7/5/22	Zachary Dankowicz	research	https://www.inaturalist.org/observations/127089255	https://inaturalist-open-data.s3.amazonaws.com/photos/215714900/medium.jpg	2	0	39.010487	-77.130274	Brachyponera chinensis
127089257	7/5/22	Zachary Dankowicz	research	https://www.inaturalist.org/observations/127089257	https://inaturalist-open-data.s3.amazonaws.com/photos/215714947/medium.jpg	2	0	39.010487	-77.130274	Brachyponera chinensis
127089259	7/5/22	Zachary Dankowicz	research	https://www.inaturalist.org/observations/127089259	https://inaturalist-open-data.s3.amazonaws.com/photos/215715018/medium.jpg	2	0	39.010487	-77.130274	Brachyponera chinensis
127437937	6/27/22	Cole Shoemaker	research	https://www.inaturalist.org/observations/127437937	https://inaturalist-open-data.s3.amazonaws.com/photos/216352691/medium.jpg	2	0	35.10349726	-84.93204786	Brachyponera chinensis
127437938	6/27/22	Cole Shoemaker	research	https://www.inaturalist.org/observations/127437938	https://inaturalist-open-data.s3.amazonaws.com/photos/216352840/medium.jpg	2	0	35.1035203	-84.93202908	Brachyponera chinensis
127511132	7/23/22	Leila Dasher	research	https://www.inaturalist.org/observations/127511132	https://inaturalist-open-data.s3.amazonaws.com/photos/216481940/medium.jpg	2	0	33.91756877	-83.35229876	Brachyponera chinensis
127616486	7/23/22	Sharon Watson	research	https://www.inaturalist.org/observations/127616486	https://static.inaturalist.org/photos/216674466/medium.jpg	2	0	34.06602207	-81.1228545	Brachyponera chinensis
127809065	7/13/22		research	https://www.inaturalist.org/observations/127809065	https://inaturalist-open-data.s3.amazonaws.com/photos/217023926/medium.jpeg	2	0	36.095377	-80.192676	Brachyponera chinensis
127934684	7/25/22		research	https://www.inaturalist.org/observations/127934684	https://inaturalist-open-data.s3.amazonaws.com/photos/217256031/medium.jpeg	2	0	35.66534803	-78.5103457	Brachyponera chinensis
128036310	7/26/22	Ivan	research	https://www.inaturalist.org/observations/128036310	https://inaturalist-open-data.s3.amazonaws.com/photos/217439908/medium.jpeg	3	0	37.26566944	-76.69210833	Brachyponera chinensis
128202615	7/27/22		research	https://www.inaturalist.org/observations/128202615	https://inaturalist-open-data.s3.amazonaws.com/photos/217740055/medium.jpeg	2	0	35.25781774	-81.04289375	Brachyponera chinensis
128256314	7/28/22	Tristan Rigdon	research	https://www.inaturalist.org/observations/128256314	https://inaturalist-open-data.s3.amazonaws.com/photos/217840010/medium.jpeg	2	0	33.54376983	-86.45456694	Brachyponera chinensis
128340489	7/28/22	Erin!	research	https://www.inaturalist.org/observations/128340489	https://inaturalist-open-data.s3.amazonaws.com/photos/217985976/medium.jpg	2	0	37.28242885	-76.6655913	Brachyponera chinensis
128407044	7/28/22	Tristan Rigdon	research	https://www.inaturalist.org/observations/128407044	https://inaturalist-open-data.s3.amazonaws.com/photos/218107930/medium.jpeg	2	0	33.54400633	-86.45447539	Brachyponera chinensis
128837616	7/31/22	Ivan	research	https://www.inaturalist.org/observations/128837616	https://inaturalist-open-data.s3.amazonaws.com/photos/218872143/medium.jpeg	3	0	37.26344444	-76.69206111	Brachyponera chinensis
128937978	8/1/22	Tristan Rigdon	research	https://www.inaturalist.org/observations/128937978	https://inaturalist-open-data.s3.amazonaws.com/photos/219059558/medium.jpeg	2	0	33.543766	-86.45458983	Brachyponera chinensis
128990070	5/13/22		research	https://www.inaturalist.org/observations/128990070	https://static.inaturalist.org/photos/219153004/medium.jpeg	2	0	35.63990864	-80.38813334	Brachyponera chinensis		1
129013010	7/21/22		research	https://www.inaturalist.org/observations/129013010	https://inaturalist-open-data.s3.amazonaws.com/photos/219192073/medium.jpg	2	0	36.026302	-79.10969	Brachyponera chinensis
129096757	8/1/22		research	https://www.inaturalist.org/observations/129096757	https://inaturalist-open-data.s3.amazonaws.com/photos/219343550/medium.jpeg	2	0	35.970961	-78.4899273	Brachyponera chinensis
129101892	8/1/22	Tristan Rigdon	research	https://www.inaturalist.org/observations/129101892	https://inaturalist-open-data.s3.amazonaws.com/photos/219356094/medium.jpeg	2	0	33.5437355	-86.45443725	Brachyponera chinensis
129610233	8/5/22	David	research	https://www.inaturalist.org/observations/129610233	https://inaturalist-open-data.s3.amazonaws.com/photos/220282765/medium.jpeg	2	0	38.95718842	-77.19945019	Brachyponera chinensis
129814062	8/6/22	sagas	research	https://www.inaturalist.org/observations/129814062	https://static.inaturalist.org/photos/220661281/medium.jpeg	2	0	35.8059727	-78.8779997	Brachyponera chinensis
130195788	7/30/22	Anthony Snyder	research	https://www.inaturalist.org/observations/130195788	https://static.inaturalist.org/photos/221377586/medium.jpeg	2	0	39.32317029	-76.64203551	Brachyponera chinensis		1
130949060	8/15/22		research	https://www.inaturalist.org/observations/130949060	https://inaturalist-open-data.s3.amazonaws.com/photos/222769395/medium.jpg	2	0	36.384705	-80.71976167	Brachyponera chinensis
130990881	8/15/22		research	https://www.inaturalist.org/observations/130990881	https://inaturalist-open-data.s3.amazonaws.com/photos/222847183/medium.jpg	3	0	34.05029717	-81.16870833	Brachyponera chinensis
131095883	6/22/22	Indigo Ray Edwards	research	https://www.inaturalist.org/observations/131095883	https://static.inaturalist.org/photos/223042223/medium.jpg	2	0	35.983989	-79.017566	Brachyponera chinensis
131097943	8/12/22		research	https://www.inaturalist.org/observations/131097943	https://inaturalist-open-data.s3.amazonaws.com/photos/223045634/medium.jpg	2	0	33.92559747	-84.69539593	Brachyponera chinensis
131223353	8/17/22	Devin Brannon	research	https://www.inaturalist.org/observations/131223353	https://inaturalist-open-data.s3.amazonaws.com/photos/223278802/medium.jpeg	2	0	36.38495728	-80.72079498	Brachyponera chinensis
131224186	8/16/22	Cameron Harper	research	https://www.inaturalist.org/observations/131224186	https://static.inaturalist.org/photos/223280187/medium.jpeg	2	0	32.8771106	-80.0130514	Brachyponera chinensis
131324651	8/16/22	Samuel Ray	research	https://www.inaturalist.org/observations/131324651	https://static.inaturalist.org/photos/223465467/medium.jpg	3	0	35.69457824	-78.76556256	Brachyponera chinensis
131336660	8/18/22		research	https://www.inaturalist.org/observations/131336660	https://static.inaturalist.org/photos/223489197/medium.jpg	3	0	33.88126167	-80.38510833	Brachyponera chinensis
131384028	8/18/22		research	https://www.inaturalist.org/observations/131384028	https://inaturalist-open-data.s3.amazonaws.com/photos/223783743/medium.jpeg	2	0	33.58618546	-83.6344986	Brachyponera chinensis
131516991	8/6/22	Max J. Ford	research	https://www.inaturalist.org/observations/131516991	https://inaturalist-open-data.s3.amazonaws.com/photos/223825166/medium.jpg	2	0	35.97040833	-78.96743833	Brachyponera chinensis
131577312	8/18/22		research	https://www.inaturalist.org/observations/131577312	https://inaturalist-open-data.s3.amazonaws.com/photos/223936175/medium.jpg	2	0	36.54742391	-80.64016755	Brachyponera chinensis
131614432	8/20/22	Sandra Paa	research	https://www.inaturalist.org/observations/131614432	https://static.inaturalist.org/photos/224001663/medium.jpeg	2	0	35.93260278	-79.03606944	Brachyponera chinensis
131935545	8/12/22	Royce Milam	research	https://www.inaturalist.org/observations/131935545	https://inaturalist-open-data.s3.amazonaws.com/photos/224600211/medium.jpeg	2	0	35.98429623	-82.82905113	Brachyponera chinensis
132232243	8/24/22	Mark Richman	research	https://www.inaturalist.org/observations/132232243	https://static.inaturalist.org/photos/225154915/medium.jpg	2	0	38.97531333	-77.40098667	Brachyponera chinensis
132316627	8/25/22		research	https://www.inaturalist.org/observations/132316627	https://inaturalist-open-data.s3.amazonaws.com/photos/225309017/medium.jpg	2	0	35.79765333	-78.69033833	Brachyponera chinensis
132316959	8/25/22	Mackenzie B	research	https://www.inaturalist.org/observations/132316959	https://inaturalist-open-data.s3.amazonaws.com/photos/225309555/medium.jpg	2	0	35.79765833	-78.69045333	Brachyponera chinensis
132317497	8/25/22		research	https://www.inaturalist.org/observations/132317497	https://inaturalist-open-data.s3.amazonaws.com/photos/225310895/medium.jpg	2	0	35.79718	-78.687425	Brachyponera chinensis
132318565	8/25/22	Sophie LeClaire	research	https://www.inaturalist.org/observations/132318565	https://inaturalist-open-data.s3.amazonaws.com/photos/225312778/medium.jpg	2	0	35.79756333	-78.69043	Brachyponera chinensis
132475099	8/25/22	Charly H	research	https://www.inaturalist.org/observations/132475099	https://inaturalist-open-data.s3.amazonaws.com/photos/225591230/medium.jpg	2	0	37.225105	-80.42388833	Brachyponera chinensis		1
132984518	8/30/22		research	https://www.inaturalist.org/observations/132984518	https://inaturalist-open-data.s3.amazonaws.com/photos/226449935/medium.jpg	3	0	37.48179469	-82.51951329	Brachyponera chinensis
133051527	8/24/22		research	https://www.inaturalist.org/observations/133051527	https://inaturalist-open-data.s3.amazonaws.com/photos/226576639/medium.jpeg	2	0	35.44967488	-78.79205073	Brachyponera chinensis
133178659	8/25/22		research	https://www.inaturalist.org/observations/133178659	https://inaturalist-open-data.s3.amazonaws.com/photos/226810698/medium.jpeg	2	0	36.10014976	-80.36687895	Brachyponera chinensis
133178876	8/26/22		research	https://www.inaturalist.org/observations/133178876	https://inaturalist-open-data.s3.amazonaws.com/photos/226811091/medium.jpeg	3	0	34.97373337	-82.359276	Brachyponera chinensis
133180922	8/31/22		research	https://www.inaturalist.org/observations/133180922	https://inaturalist-open-data.s3.amazonaws.com/photos/226814493/medium.jpeg	2	0	35.3352982	-78.9954222	Brachyponera chinensis
133211828	9/1/22		research	https://www.inaturalist.org/observations/133211828	https://inaturalist-open-data.s3.amazonaws.com/photos/227203278/medium.jpeg	3	0	34.22219849	-85.16758728	Brachyponera chinensis		1
133248856	9/1/22		research	https://www.inaturalist.org/observations/133248856	https://inaturalist-open-data.s3.amazonaws.com/photos/228770788/medium.jpg	3	0	37.48046463	-82.52010597	Brachyponera chinensis
133265836	8/15/22	Ali and Brice	research	https://www.inaturalist.org/observations/133265836	https://inaturalist-open-data.s3.amazonaws.com/photos/226964301/medium.jpeg	2	0	38.98456995	-77.10043157	Brachyponera chinensis
133267565	8/16/22	Ali and Brice	research	https://www.inaturalist.org/observations/133267565	https://inaturalist-open-data.s3.amazonaws.com/photos/226971705/medium.jpeg	2	0	38.93039134	-77.06720381	Brachyponera chinensis
133326168	9/2/22		research	https://www.inaturalist.org/observations/133326168	https://inaturalist-open-data.s3.amazonaws.com/photos/227085886/medium.jpeg	2	0	35.77282282	-78.90076224	Brachyponera chinensis
133342732	9/1/22		research	https://www.inaturalist.org/observations/133342732	https://inaturalist-open-data.s3.amazonaws.com/photos/227115018/medium.jpg	4	0	37.48051167	-82.52018	Brachyponera chinensis		1
133360408	8/28/22	robotpie	research	https://www.inaturalist.org/observations/133360408	https://inaturalist-open-data.s3.amazonaws.com/photos/227146436/medium.jpeg	2	0	33.80513729	-84.41684878	Brachyponera chinensis
133409944	9/2/22	E. Gothro	research	https://www.inaturalist.org/observations/133409944	https://inaturalist-open-data.s3.amazonaws.com/photos/227238603/medium.jpg	2	0	34.64500833	-86.47121333	Brachyponera chinensis
133728372	9/3/22		research	https://www.inaturalist.org/observations/133728372	https://inaturalist-open-data.s3.amazonaws.com/photos/227827898/medium.jpeg	2	0	35.76663529	-78.71878317	Brachyponera chinensis
133771078	9/5/22		research	https://www.inaturalist.org/observations/133771078	https://inaturalist-open-data.s3.amazonaws.com/photos/228081851/medium.jpg	2	0	35.78137	-78.67112833	Brachyponera chinensis
133799872	9/5/22	Taylor Eaton	research	https://www.inaturalist.org/observations/133799872	https://inaturalist-open-data.s3.amazonaws.com/photos/227961338/medium.jpg	2	0	35.89569487	-78.57737502	Brachyponera chinensis
133850447	9/3/22		research	https://www.inaturalist.org/observations/133850447	https://inaturalist-open-data.s3.amazonaws.com/photos/228056457/medium.jpeg	2	0	35.49946111	-80.836425	Brachyponera chinensis
133885466	9/6/22		research	https://www.inaturalist.org/observations/133885466	https://inaturalist-open-data.s3.amazonaws.com/photos/228123460/medium.jpg	2	0	35.78890348	-78.79845406	Brachyponera chinensis		0
133946590	9/6/22		research	https://www.inaturalist.org/observations/133946590	https://inaturalist-open-data.s3.amazonaws.com/photos/228233139/medium.jpg	3	0	35.78697	-78.67156167	Brachyponera chinensis
133969539	9/6/22	Francis Stiteler	research	https://www.inaturalist.org/observations/133969539	https://inaturalist-open-data.s3.amazonaws.com/photos/228239554/medium.jpeg	2	0	33.58754896	-84.06820459	Brachyponera chinensis
134007659	9/7/22	Tristan Rigdon	research	https://www.inaturalist.org/observations/134007659	https://inaturalist-open-data.s3.amazonaws.com/photos/228350964/medium.jpeg	3	0	33.54362867	-86.45458983	Brachyponera chinensis
134053239	9/7/22		research	https://www.inaturalist.org/observations/134053239	https://inaturalist-open-data.s3.amazonaws.com/photos/228435579/medium.jpg	2	0	33.87867927	-84.3943645	Brachyponera chinensis
134314193	9/9/22	Kathryn Eller	research	https://www.inaturalist.org/observations/134314193	https://static.inaturalist.org/photos/228920997/medium.jpg	2	0	35.58808411	-80.45420099	Brachyponera chinensis
134316204	9/7/22	Luke	research	https://www.inaturalist.org/observations/134316204	https://static.inaturalist.org/photos/228923752/medium.jpeg	3	0	33.836081	-81.1637245	Brachyponera chinensis
134369740	9/9/22	Peter Wilson	research	https://www.inaturalist.org/observations/134369740	https://inaturalist-open-data.s3.amazonaws.com/photos/229025592/medium.jpg	2	0	34.93422	-82.295945	Brachyponera chinensis
134468830	9/10/22		research	https://www.inaturalist.org/observations/134468830	https://inaturalist-open-data.s3.amazonaws.com/photos/229207525/medium.jpeg	3	0	33.74795556	-82.17409444	Brachyponera chinensis
134484797	9/10/22	Jordan Broadhead	research	https://www.inaturalist.org/observations/134484797	https://inaturalist-open-data.s3.amazonaws.com/photos/229237826/medium.jpeg	3	0	33.35845833	-86.46694722	Brachyponera chinensis
134487078	8/18/22	Ali and Brice	research	https://www.inaturalist.org/observations/134487078	https://inaturalist-open-data.s3.amazonaws.com/photos/229240289/medium.jpeg	2	0	39.00225761	-77.06509978	Brachyponera chinensis
134487079	8/18/22	Ali and Brice	research	https://www.inaturalist.org/observations/134487079	https://inaturalist-open-data.s3.amazonaws.com/photos/229240314/medium.jpeg	2	0	39.00225761	-77.06509978	Brachyponera chinensis
134731706	8/18/22		research	https://www.inaturalist.org/observations/134731706	https://inaturalist-open-data.s3.amazonaws.com/photos/229703617/medium.jpg	2	0	33.87597625	-84.39513139	Brachyponera chinensis
134739101	9/12/22	Francis Stiteler	research	https://www.inaturalist.org/observations/134739101	https://inaturalist-open-data.s3.amazonaws.com/photos/229717333/medium.jpg	2	0	33.568616	-84.059138	Brachyponera chinensis
134847160	9/13/22	Ramsey Chaaban	research	https://www.inaturalist.org/observations/134847160	https://static.inaturalist.org/photos/229920212/medium.jpg	2	0	35.49992567	-80.83719959	Brachyponera chinensis
134854714	9/13/22	Mallory Kennedy	research	https://www.inaturalist.org/observations/134854714	https://inaturalist-open-data.s3.amazonaws.com/photos/229933205/medium.jpeg	2	0	32.75217056	-80.10464478	Brachyponera chinensis
134923547	9/13/22	Jillian Kern	research	https://www.inaturalist.org/observations/134923547	https://inaturalist-open-data.s3.amazonaws.com/photos/230058813/medium.jpg	3	0	35.89689667	-79.05491667	Brachyponera chinensis		0
135028499	9/14/22	Martin-Maine Wrangell	research	https://www.inaturalist.org/observations/135028499	https://inaturalist-open-data.s3.amazonaws.com/photos/230251536/medium.jpg	2	0	35.79606452	-78.6889687	Brachyponera chinensis		0
135290217	9/16/22		research	https://www.inaturalist.org/observations/135290217	https://inaturalist-open-data.s3.amazonaws.com/photos/230729541/medium.jpg	2	0	37.06320304	-76.43617965	Brachyponera chinensis
135361667	9/16/22		research	https://www.inaturalist.org/observations/135361667	https://inaturalist-open-data.s3.amazonaws.com/photos/230861045/medium.jpeg	2	0	39.15240577	-77.05682095	Brachyponera chinensis
135381158	8/11/22	Emmett Collins-Sussman	research	https://www.inaturalist.org/observations/135381158	https://inaturalist-open-data.s3.amazonaws.com/photos/230892426/medium.png	5	0	34.70167	-76.75175	Brachyponera chinensis		1
135571403	9/18/22	Mary Tschopp	research	https://www.inaturalist.org/observations/135571403	https://static.inaturalist.org/photos/231246590/medium.jpeg	3	0	35.970295	-78.6398962	Brachyponera chinensis
135571439	9/18/22	Mary Tschopp	research	https://www.inaturalist.org/observations/135571439	https://static.inaturalist.org/photos/231246665/medium.jpeg	3	0	35.9702359	-78.6398739	Brachyponera chinensis
135630435	9/18/22	Hunter Phillips	research	https://www.inaturalist.org/observations/135630435	https://static.inaturalist.org/photos/231360206/medium.jpg	2	0	34.4791874	-77.56845184	Brachyponera chinensis
135659260	9/17/22	Francis Stiteler	research	https://www.inaturalist.org/observations/135659260	https://inaturalist-open-data.s3.amazonaws.com/photos/231413339/medium.jpg	2	0	33.58647878	-84.06611748	Brachyponera chinensis
135669763	9/8/22		research	https://www.inaturalist.org/observations/135669763	https://inaturalist-open-data.s3.amazonaws.com/photos/231429745/medium.jpg	3	0	35.78061533	-78.6491543	Brachyponera chinensis
135934080	9/21/22	Anti. Non	research	https://www.inaturalist.org/observations/135934080	https://static.inaturalist.org/photos/231922742/medium.jpg	2	0	33.72878414	-84.43395006	Brachyponera chinensis
135950451	9/21/22	Mat Jeanius	research	https://www.inaturalist.org/observations/135950451	https://static.inaturalist.org/photos/231951553/medium.jpg	2	0	33.73012546	-84.43493891	Brachyponera chinensis
136076499	9/22/22		research	https://www.inaturalist.org/observations/136076499	https://inaturalist-open-data.s3.amazonaws.com/photos/232185463/medium.jpg	2	0	34.696175	-79.260345	Brachyponera chinensis
136098476	9/22/22		research	https://www.inaturalist.org/observations/136098476	https://inaturalist-open-data.s3.amazonaws.com/photos/232225836/medium.jpeg	3	0	34.25466919	-85.18550873	Brachyponera chinensis
136185792	8/12/22	Emmett Collins-Sussman	research	https://www.inaturalist.org/observations/136185792	https://inaturalist-open-data.s3.amazonaws.com/photos/232385287/medium.png	4	0	34.70256244	-76.75190317	Brachyponera chinensis		0
136205740	9/23/22		research	https://www.inaturalist.org/observations/136205740	https://inaturalist-open-data.s3.amazonaws.com/photos/232424567/medium.jpg	2	0	38.95827167	-77.27741167	Brachyponera chinensis
136382305	9/15/22	Meghan S.	research	https://www.inaturalist.org/observations/136382305	https://inaturalist-open-data.s3.amazonaws.com/photos/232752189/medium.jpg	2	0	35.79762469	-78.69047869	Brachyponera chinensis
136644814	9/26/22	Mark Richman	research	https://www.inaturalist.org/observations/136644814	https://static.inaturalist.org/photos/233243931/medium.jpg	2	0	38.91641667	-77.31669667	Brachyponera chinensis
136760559	9/26/22	Jaime M. Simancas	research	https://www.inaturalist.org/observations/136760559	https://inaturalist-open-data.s3.amazonaws.com/photos/233449611/medium.png	2	0	36.11001263	-79.99256214	Brachyponera chinensis
136816877	9/28/22		research	https://www.inaturalist.org/observations/136816877	https://inaturalist-open-data.s3.amazonaws.com/photos/233563376/medium.jpg	2	0	35.78574975	-78.67405388	Brachyponera chinensis
136818339	9/28/22		research	https://www.inaturalist.org/observations/136818339	https://inaturalist-open-data.s3.amazonaws.com/photos/233565549/medium.jpeg	3	0	35.78535526	-78.67911222	Brachyponera chinensis
137074574	9/30/22	Mel	research	https://www.inaturalist.org/observations/137074574	https://inaturalist-open-data.s3.amazonaws.com/photos/234040443/medium.jpeg	5	0	33.9352224	-78.8363173	Brachyponera chinensis		1
137094520	9/30/22	Derrick Richardson	research	https://www.inaturalist.org/observations/137094520	https://static.inaturalist.org/photos/234078010/medium.jpg	3	0	37.01748249	-76.33869736	Brachyponera chinensis
137298118	10/2/22		research	https://www.inaturalist.org/observations/137298118	https://inaturalist-open-data.s3.amazonaws.com/photos/234462915/medium.jpg	2	0	35.9136065	-79.04890152	Brachyponera chinensis		1
137298152	10/2/22		research	https://www.inaturalist.org/observations/137298152	https://inaturalist-open-data.s3.amazonaws.com/photos/234462997/medium.jpg	2	0	35.91313955	-79.04968973	Brachyponera chinensis
137438969	10/1/22	Luke	research	https://www.inaturalist.org/observations/137438969	https://static.inaturalist.org/photos/234731864/medium.jpeg	2	0	34.1952153	-81.9482587	Brachyponera chinensis
137440515	10/2/22	Luke	research	https://www.inaturalist.org/observations/137440515	https://static.inaturalist.org/photos/234733943/medium.jpeg	2	0	34.1952153	-81.9482587	Brachyponera chinensis
137442863	10/2/22	Luke	research	https://www.inaturalist.org/observations/137442863	https://static.inaturalist.org/photos/234738737/medium.jpeg	2	0	34.1952153	-81.9482587	Brachyponera chinensis
137754003	10/6/22		research	https://www.inaturalist.org/observations/137754003	https://inaturalist-open-data.s3.amazonaws.com/photos/235327293/medium.jpeg	2	0	35.7869586	-78.6715193	Brachyponera chinensis
137765888	10/2/22		research	https://www.inaturalist.org/observations/137765888	https://inaturalist-open-data.s3.amazonaws.com/photos/235343086/medium.jpg	2	0	35.8723327	-78.6976623	Brachyponera chinensis
137847648	8/29/22	Shelley Rutkin	research	https://www.inaturalist.org/observations/137847648	https://inaturalist-open-data.s3.amazonaws.com/photos/235502036/medium.jpeg	2	0	36.18812291	-80.32182475	Brachyponera chinensis
137981296	10/8/22		research	https://www.inaturalist.org/observations/137981296	https://static.inaturalist.org/photos/235753087/medium.jpg	3	0	33.43178413	-79.15474037	Brachyponera chinensis
138144800	10/9/22	Mary Tschopp	research	https://www.inaturalist.org/observations/138144800	https://static.inaturalist.org/photos/236060454/medium.jpeg	2	0	35.6306505	-78.7059696	Brachyponera chinensis
138432064	6/10/21		research	https://www.inaturalist.org/observations/138432064	https://inaturalist-open-data.s3.amazonaws.com/photos/236516829/medium.jpg	2	0	35.88966406	-78.86673882	Brachyponera chinensis
138441235	10/11/22		research	https://www.inaturalist.org/observations/138441235	https://inaturalist-open-data.s3.amazonaws.com/photos/236622603/medium.jpg	2	0	35.91392222	-79.04893611	Brachyponera chinensis
138458199	9/28/22	Maddie Maxwell	research	https://www.inaturalist.org/observations/138458199	https://static.inaturalist.org/photos/236658106/medium.jpg	2	0	35.79046667	-78.67642167	Brachyponera chinensis
138574879	3/14/22	Sequoia Janirella Wrens	research	https://www.inaturalist.org/observations/138574879	https://inaturalist-open-data.s3.amazonaws.com/photos/236880301/medium.jpeg	2	0	38.870647	-77.131279	Brachyponera chinensis
138891743	10/9/21	Thom Worm	research	https://www.inaturalist.org/observations/138891743	https://inaturalist-open-data.s3.amazonaws.com/photos/237452789/medium.jpeg	2	0	35.99402226	-79.05299628	Brachyponera chinensis
138982123	10/15/22	Luke	research	https://www.inaturalist.org/observations/138982123	https://static.inaturalist.org/photos/237624595/medium.jpeg	4	0	33.836081	-81.1637245	Brachyponera chinensis		1
139024973	10/16/22	Ivan	research	https://www.inaturalist.org/observations/139024973	https://inaturalist-open-data.s3.amazonaws.com/photos/237702573/medium.jpeg	2	0	37.26604722	-76.72090278	Brachyponera chinensis
139491482	10/20/22		research	https://www.inaturalist.org/observations/139491482	https://inaturalist-open-data.s3.amazonaws.com/photos/238592667/medium.jpg	3	0	39.07927783	-77.45458333	Brachyponera chinensis
139805618	10/23/22	Max J. Ford	research	https://www.inaturalist.org/observations/139805618	https://inaturalist-open-data.s3.amazonaws.com/photos/239192854/medium.jpg	2	0	35.99438833	-79.054025	Brachyponera chinensis
139910961	10/24/22		research	https://www.inaturalist.org/observations/139910961	https://inaturalist-open-data.s3.amazonaws.com/photos/239397808/medium.jpg	2	0	38.95847	-77.27729667	Brachyponera chinensis
139983551	10/25/22		research	https://www.inaturalist.org/observations/139983551	https://inaturalist-open-data.s3.amazonaws.com/photos/239536029/medium.jpg	2	0	35.31156713	-81.19042394	Brachyponera chinensis
140269980	10/28/22		research	https://www.inaturalist.org/observations/140269980	https://inaturalist-open-data.s3.amazonaws.com/photos/240084433/medium.jpg	2	0	35.78572075	-78.67982978	Brachyponera chinensis		1
140270004	10/28/22		research	https://www.inaturalist.org/observations/140270004	https://inaturalist-open-data.s3.amazonaws.com/photos/240084478/medium.jpg	2	0	35.78570955	-78.67986468	Brachyponera chinensis
140416109	10/29/22		research	https://www.inaturalist.org/observations/140416109	https://inaturalist-open-data.s3.amazonaws.com/photos/240356323/medium.jpg	3	0	35.61526609	-80.89071775	Brachyponera chinensis
140835309	11/1/22	Luke	research	https://www.inaturalist.org/observations/140835309	https://static.inaturalist.org/photos/241139728/medium.jpeg	2	0	33.836081	-81.1637245	Brachyponera chinensis
140853782	8/21/22		research	https://www.inaturalist.org/observations/140853782	https://inaturalist-open-data.s3.amazonaws.com/photos/241175730/medium.jpeg	2	0	35.24957003	-82.5407155	Brachyponera chinensis
141214629	11/5/22	Larry Chen	research	https://www.inaturalist.org/observations/141214629	https://inaturalist-open-data.s3.amazonaws.com/photos/241866721/medium.jpg	3	0	35.70631667	-76.779305	Brachyponera chinensis
141852134	11/12/22	Emma Raines	research	https://www.inaturalist.org/observations/141852134	https://inaturalist-open-data.s3.amazonaws.com/photos/243944659/medium.jpeg	3	0	35.94621035	-83.12214071	Brachyponera chinensis
142040053	11/12/22	Matt	research	https://www.inaturalist.org/observations/142040053	https://static.inaturalist.org/photos/243455637/medium.jpeg	2	0	33.79042418	-84.37287018	Brachyponera chinensis
142470338	11/20/22	Melody Smart	research	https://www.inaturalist.org/observations/142470338	https://static.inaturalist.org/photos/244258297/medium.jpeg	2	0	35.84288	-78.79665833	Brachyponera chinensis
142853370	11/25/22		research	https://www.inaturalist.org/observations/142853370	https://inaturalist-open-data.s3.amazonaws.com/photos/244980764/medium.jpg	2	0	34.14179167	-84.10918333	Brachyponera chinensis
143284428	11/29/22		research	https://www.inaturalist.org/observations/143284428	https://inaturalist-open-data.s3.amazonaws.com/photos/245716138/medium.jpeg	2	0	34.7402588	-79.4818224	Brachyponera chinensis
143444923	12/1/22	Aaron D’Silva	research	https://www.inaturalist.org/observations/143444923	https://static.inaturalist.org/photos/246004727/medium.jpg	3	0	34.67844883	-82.83636304	Brachyponera chinensis
143595698	12/3/22		research	https://www.inaturalist.org/observations/143595698	https://inaturalist-open-data.s3.amazonaws.com/photos/246291259/medium.jpg	2	0	37.52908	-77.482575	Brachyponera chinensis
143787901	11/6/22	jacob johnson	research	https://www.inaturalist.org/observations/143787901	https://static.inaturalist.org/photos/246660438/medium.jpg	3	0	33.78203956	-79.00803539	Brachyponera chinensis
143922886	12/7/22	Steven Joyner	research	https://www.inaturalist.org/observations/143922886	https://inaturalist-open-data.s3.amazonaws.com/photos/246915423/medium.jpeg	2	0	34.86553611	-79.08889444	Brachyponera chinensis
144227533	12/8/22	Peter Edelman	research	https://www.inaturalist.org/observations/144227533	https://inaturalist-open-data.s3.amazonaws.com/photos/247497557/medium.jpg	2	0	33.66318	-84.454995	Brachyponera chinensis
145665219	1/1/23	Mark Richman	research	https://www.inaturalist.org/observations/145665219	https://static.inaturalist.org/photos/250254170/medium.jpg	2	0	38.982105	-77.34578667	Brachyponera chinensis
145770477	1/3/23		research	https://www.inaturalist.org/observations/145770477	https://inaturalist-open-data.s3.amazonaws.com/photos/250458236/medium.jpeg	3	0	35.92375278	-78.59650278	Brachyponera chinensis
146032232	10/5/22	Bufface	research	https://www.inaturalist.org/observations/146032232	https://static.inaturalist.org/photos/250972668/medium.jpg	2	0	35.903125	-80.85627667	Brachyponera chinensis
146474654	1/13/23	Garrison Bullard	research	https://www.inaturalist.org/observations/146474654	https://static.inaturalist.org/photos/251833586/medium.jpeg	2	0	35.91313819	-79.0490448	Brachyponera chinensis
146498364	1/13/23	Denise Williams	research	https://www.inaturalist.org/observations/146498364	https://inaturalist-open-data.s3.amazonaws.com/photos/251879522/medium.jpeg	2	0	35.78875894	-76.40819111	Brachyponera chinensis
147005498	1/20/23	Judy Gallagher	research	https://www.inaturalist.org/observations/147005498	https://inaturalist-open-data.s3.amazonaws.com/photos/252875669/medium.jpg	3	0	38.67976652	-77.21851136	Brachyponera chinensis		0
147214768	1/23/23	Brendan Hunt	research	https://www.inaturalist.org/observations/147214768	https://static.inaturalist.org/photos/253276131/medium.jpg	2	0	33.87656224	-84.24102034	Brachyponera chinensis
147292857	1/24/23	Peter Wilson	research	https://www.inaturalist.org/observations/147292857	https://inaturalist-open-data.s3.amazonaws.com/photos/253425963/medium.jpg	2	0	33.98402833	-84.38431667	Brachyponera chinensis
148278219	2/6/23	Mary Tschopp	research	https://www.inaturalist.org/observations/148278219	https://static.inaturalist.org/photos/255311307/medium.jpeg	2	0	35.6296416	-78.7062581	Brachyponera chinensis
148875904	2/15/23	Chris Brown	research	https://www.inaturalist.org/observations/148875904	https://inaturalist-open-data.s3.amazonaws.com/photos/256452042/medium.jpg	3	0	33.98227847	-84.00885519	Brachyponera chinensis
149025438	5/21/20	Jonathan Falso	research	https://www.inaturalist.org/observations/149025438	https://inaturalist-open-data.s3.amazonaws.com/photos/256734098/medium.jpeg	2	0	34.31948813	-77.80240111	Brachyponera chinensis
149056494	2/14/23	John Deitsch	research	https://www.inaturalist.org/observations/149056494	https://inaturalist-open-data.s3.amazonaws.com/photos/256789571/medium.jpeg	3	0	33.97988258	-84.13340499	Brachyponera chinensis
149265510	2/20/23	Koby Yen	research	https://www.inaturalist.org/observations/149265510	https://inaturalist-open-data.s3.amazonaws.com/photos/257181043/medium.jpeg	3	0	33.03629818	-85.13994053	Brachyponera chinensis
149321084	2/20/23	C. L. Watts	research	https://www.inaturalist.org/observations/149321084	https://inaturalist-open-data.s3.amazonaws.com/photos/257284604/medium.jpeg	3	0	34.271166	-82.57398	Brachyponera chinensis
149486612	2/21/23	Emma M.	research	https://www.inaturalist.org/observations/149486612	https://inaturalist-open-data.s3.amazonaws.com/photos/257597945/medium.jpeg	2	0	35.79693792	-78.68692584	Brachyponera chinensis
149665565	2/25/23	Sharon Watson	research	https://www.inaturalist.org/observations/149665565	https://static.inaturalist.org/photos/257932250/medium.jpg	3	0	32.24098667	-80.76630333	Brachyponera chinensis
149734152	2/25/23	Francis Stiteler	research	https://www.inaturalist.org/observations/149734152	https://inaturalist-open-data.s3.amazonaws.com/photos/258060773/medium.jpg	2	0	33.58016667	-84.0815195	Brachyponera chinensis
149757269	2/26/23	Koby Yen	research	https://www.inaturalist.org/observations/149757269	https://inaturalist-open-data.s3.amazonaws.com/photos/258103226/medium.jpeg	2	0	33.04354163	-85.14559932	Brachyponera chinensis
149758502	2/26/23	Koby Yen	research	https://www.inaturalist.org/observations/149758502	https://inaturalist-open-data.s3.amazonaws.com/photos/258105353/medium.jpeg	2	0	33.02471816	-85.15818257	Brachyponera chinensis
149864492	2/26/23	Max J. Ford	research	https://www.inaturalist.org/observations/149864492	https://inaturalist-open-data.s3.amazonaws.com/photos/258310270/medium.jpg	2	0	35.96731167	-78.96762167	Brachyponera chinensis
149931285	2/28/23		research	https://www.inaturalist.org/observations/149931285	https://inaturalist-open-data.s3.amazonaws.com/photos/258435258/medium.jpg	3	0	37.270355	-76.70416333	Brachyponera chinensis
149973033	9/15/22	The Real Mothman	research	https://www.inaturalist.org/observations/149973033	https://static.inaturalist.org/photos/258516427/medium.jpeg	3	0	36.24556218	-86.56996094	Brachyponera chinensis
149983285	3/1/23	KellyTucker	research	https://www.inaturalist.org/observations/149983285	https://inaturalist-open-data.s3.amazonaws.com/photos/258535350/medium.jpg	3	0	33.8305105	-84.22448838	Brachyponera chinensis
150023908	3/1/23	Sarah Kelsey	research	https://www.inaturalist.org/observations/150023908	https://inaturalist-open-data.s3.amazonaws.com/photos/258611936/medium.jpeg	2	0	33.76860897	-84.27647797	Brachyponera chinensis
150071235	3/2/23	KellyTucker	research	https://www.inaturalist.org/observations/150071235	https://inaturalist-open-data.s3.amazonaws.com/photos/258698457/medium.jpg	3	0	33.80161029	-84.29355199	Brachyponera chinensis
150071272	3/2/23	KellyTucker	research	https://www.inaturalist.org/observations/150071272	https://inaturalist-open-data.s3.amazonaws.com/photos/258698530/medium.jpg	3	0	33.94893333	-84.381155	Brachyponera chinensis		1
150072612	3/2/23	KellyTucker	research	https://www.inaturalist.org/observations/150072612	https://inaturalist-open-data.s3.amazonaws.com/photos/258701037/medium.jpg	3	0	33.95340942	-84.30021593	Brachyponera chinensis
150074457	3/2/23	KellyTucker	research	https://www.inaturalist.org/observations/150074457	https://inaturalist-open-data.s3.amazonaws.com/photos/258704379/medium.jpg	3	0	33.98839168	-84.38908875	Brachyponera chinensis
150074485	3/2/23	KellyTucker	research	https://www.inaturalist.org/observations/150074485	https://inaturalist-open-data.s3.amazonaws.com/photos/258704525/medium.jpg	2	0	33.96323935	-84.23821633	Brachyponera chinensis
150083262	3/2/23		research	https://www.inaturalist.org/observations/150083262	https://inaturalist-open-data.s3.amazonaws.com/photos/258721308/medium.jpg	2	0	37.52920833	-77.45536667	Brachyponera chinensis		0
150091835	3/2/23	Ivan	research	https://www.inaturalist.org/observations/150091835	https://inaturalist-open-data.s3.amazonaws.com/photos/258735806/medium.jpeg	2	0	37.27144167	-76.72244444	Brachyponera chinensis
150098154	2/28/23		research	https://www.inaturalist.org/observations/150098154	https://inaturalist-open-data.s3.amazonaws.com/photos/258749090/medium.jpg	3	0	37.5443	-77.47343333	Brachyponera chinensis		1
150132457	3/2/23	stephen	research	https://www.inaturalist.org/observations/150132457	https://inaturalist-open-data.s3.amazonaws.com/photos/258812903/medium.jpg	3	0	37.66747197	-77.81066032	Brachyponera chinensis
150138646	3/3/23	KellyTucker	research	https://www.inaturalist.org/observations/150138646	https://inaturalist-open-data.s3.amazonaws.com/photos/258825280/medium.jpg	3	0	33.98740674	-84.25703333	Brachyponera chinensis
150138679	3/3/23	KellyTucker	research	https://www.inaturalist.org/observations/150138679	https://inaturalist-open-data.s3.amazonaws.com/photos/258825407/medium.jpg	3	0	33.80198338	-84.34898366	Brachyponera chinensis
150139911	3/3/23	KellyTucker	research	https://www.inaturalist.org/observations/150139911	https://inaturalist-open-data.s3.amazonaws.com/photos/258827673/medium.jpg	2	0	33.94893333	-84.381155	Brachyponera chinensis
150140507	3/3/23	KellyTucker	research	https://www.inaturalist.org/observations/150140507	https://inaturalist-open-data.s3.amazonaws.com/photos/258828905/medium.jpg	3	0	33.83550867	-84.29825645	Brachyponera chinensis
150140603	3/3/23	KellyTucker	research	https://www.inaturalist.org/observations/150140603	https://inaturalist-open-data.s3.amazonaws.com/photos/258829125/medium.jpg	3	0	33.99973815	-84.20178315	Brachyponera chinensis		0
150141290	3/3/23	KellyTucker	research	https://www.inaturalist.org/observations/150141290	https://inaturalist-open-data.s3.amazonaws.com/photos/258830354/medium.jpg	3	0	33.85873652	-84.26981768	Brachyponera chinensis
150141322	3/3/23	KellyTucker	research	https://www.inaturalist.org/observations/150141322	https://inaturalist-open-data.s3.amazonaws.com/photos/258830507/medium.jpg	3	0	33.844385	-84.33299575	Brachyponera chinensis
150141585	3/3/23	KellyTucker	research	https://www.inaturalist.org/observations/150141585	https://inaturalist-open-data.s3.amazonaws.com/photos/258831009/medium.jpg	2	0	33.87235479	-84.28647483	Brachyponera chinensis
150142583	3/3/23	KellyTucker	research	https://www.inaturalist.org/observations/150142583	https://inaturalist-open-data.s3.amazonaws.com/photos/258832658/medium.jpg	2	0	33.87274262	-84.29929182	Brachyponera chinensis
150142673	3/3/23	KellyTucker	research	https://www.inaturalist.org/observations/150142673	https://inaturalist-open-data.s3.amazonaws.com/photos/258832823/medium.jpg	2	0	33.9857468	-84.3465624	Brachyponera chinensis
150143669	3/3/23	KellyTucker	research	https://www.inaturalist.org/observations/150143669	https://inaturalist-open-data.s3.amazonaws.com/photos/258835118/medium.jpg	2	0	33.98803037	-84.37977916	Brachyponera chinensis
150229778	3/4/23	KellyTucker	research	https://www.inaturalist.org/observations/150229778	https://inaturalist-open-data.s3.amazonaws.com/photos/258999203/medium.jpg	2	0	33.9540624	-84.2249873	Brachyponera chinensis
150229796	3/4/23	KellyTucker	research	https://www.inaturalist.org/observations/150229796	https://inaturalist-open-data.s3.amazonaws.com/photos/258999240/medium.jpg	2	0	33.82328543	-84.38290899	Brachyponera chinensis
150230072	3/4/23	KellyTucker	research	https://www.inaturalist.org/observations/150230072	https://inaturalist-open-data.s3.amazonaws.com/photos/258999900/medium.jpg	2	0	33.87228614	-84.25019592	Brachyponera chinensis
150230124	3/4/23	KellyTucker	research	https://www.inaturalist.org/observations/150230124	https://inaturalist-open-data.s3.amazonaws.com/photos/258999964/medium.jpg	2	0	33.8423859	-84.36773777	Brachyponera chinensis
150230154	3/4/23	KellyTucker	research	https://www.inaturalist.org/observations/150230154	https://inaturalist-open-data.s3.amazonaws.com/photos/259000007/medium.jpg	2	0	33.83968571	-84.3299782	Brachyponera chinensis
150230272	3/4/23	KellyTucker	research	https://www.inaturalist.org/observations/150230272	https://inaturalist-open-data.s3.amazonaws.com/photos/259000162/medium.jpg	2	0	33.86878344	-84.30310008	Brachyponera chinensis
150230285	3/4/23	KellyTucker	research	https://www.inaturalist.org/observations/150230285	https://inaturalist-open-data.s3.amazonaws.com/photos/259000191/medium.jpg	2	0	33.93298282	-84.38633594	Brachyponera chinensis
150230295	3/4/23	KellyTucker	research	https://www.inaturalist.org/observations/150230295	https://inaturalist-open-data.s3.amazonaws.com/photos/259000304/medium.jpg	2	0	33.80711373	-84.32945872	Brachyponera chinensis
150230355	3/4/23	KellyTucker	research	https://www.inaturalist.org/observations/150230355	https://inaturalist-open-data.s3.amazonaws.com/photos/259000323/medium.jpg	2	0	33.99001489	-84.3806869	Brachyponera chinensis
150230375	3/4/23	KellyTucker	research	https://www.inaturalist.org/observations/150230375	https://inaturalist-open-data.s3.amazonaws.com/photos/259000383/medium.jpg	2	0	33.90207232	-84.33135678	Brachyponera chinensis
150230405	3/4/23	KellyTucker	research	https://www.inaturalist.org/observations/150230405	https://inaturalist-open-data.s3.amazonaws.com/photos/259000518/medium.jpg	2	0	33.99102294	-84.24541006	Brachyponera chinensis
150230483	3/4/23	KellyTucker	research	https://www.inaturalist.org/observations/150230483	https://inaturalist-open-data.s3.amazonaws.com/photos/259000554/medium.jpg	2	0	33.93919644	-84.22880203	Brachyponera chinensis
150230507	3/4/23	KellyTucker	research	https://www.inaturalist.org/observations/150230507	https://inaturalist-open-data.s3.amazonaws.com/photos/259000593/medium.jpg	2	0	33.93153846	-84.30277613	Brachyponera chinensis
150230531	3/4/23	KellyTucker	research	https://www.inaturalist.org/observations/150230531	https://inaturalist-open-data.s3.amazonaws.com/photos/259000630/medium.jpg	2	0	33.88628485	-84.27410262	Brachyponera chinensis
150230589	3/4/23	KellyTucker	research	https://www.inaturalist.org/observations/150230589	https://inaturalist-open-data.s3.amazonaws.com/photos/259000722/medium.jpg	2	0	33.99629355	-84.27293228	Brachyponera chinensis
150230663	3/4/23	KellyTucker	research	https://www.inaturalist.org/observations/150230663	https://inaturalist-open-data.s3.amazonaws.com/photos/259000861/medium.jpg	2	0	33.90080946	-84.39350065	Brachyponera chinensis
150230713	3/4/23	KellyTucker	research	https://www.inaturalist.org/observations/150230713	https://inaturalist-open-data.s3.amazonaws.com/photos/259000925/medium.jpg	2	0	33.8977407	-84.3465249	Brachyponera chinensis
150230796	3/4/23	KellyTucker	research	https://www.inaturalist.org/observations/150230796	https://inaturalist-open-data.s3.amazonaws.com/photos/259001018/medium.jpg	2	0	33.87975496	-84.28575912	Brachyponera chinensis
150231109	3/4/23	KellyTucker	research	https://www.inaturalist.org/observations/150231109	https://inaturalist-open-data.s3.amazonaws.com/photos/259001501/medium.jpg	2	0	33.82615196	-84.37742981	Brachyponera chinensis
150231995	3/4/23	KellyTucker	research	https://www.inaturalist.org/observations/150231995	https://inaturalist-open-data.s3.amazonaws.com/photos/259002973/medium.jpg	2	0	33.85145613	-84.32896983	Brachyponera chinensis
150242536	3/4/23	KellyTucker	research	https://www.inaturalist.org/observations/150242536	https://inaturalist-open-data.s3.amazonaws.com/photos/259023438/medium.jpg	2	0	33.98403954	-84.24539925	Brachyponera chinensis
150243108	3/4/23	KellyTucker	research	https://www.inaturalist.org/observations/150243108	https://inaturalist-open-data.s3.amazonaws.com/photos/259024661/medium.jpg	3	0	33.99405967	-84.24129305	Brachyponera chinensis
150243717	3/4/23	KellyTucker	research	https://www.inaturalist.org/observations/150243717	https://inaturalist-open-data.s3.amazonaws.com/photos/259025937/medium.jpg	3	0	33.94877686	-84.29060034	Brachyponera chinensis
150250207	3/4/23	KellyTucker	research	https://www.inaturalist.org/observations/150250207	https://inaturalist-open-data.s3.amazonaws.com/photos/259037613/medium.jpg	2	0	33.94771897	-84.2531618	Brachyponera chinensis
150250341	3/4/23	KellyTucker	research	https://www.inaturalist.org/observations/150250341	https://inaturalist-open-data.s3.amazonaws.com/photos/259037912/medium.jpg	2	0	33.80651073	-84.32591442	Brachyponera chinensis
150250422	3/4/23	KellyTucker	research	https://www.inaturalist.org/observations/150250422	https://inaturalist-open-data.s3.amazonaws.com/photos/259038117/medium.jpg	2	0	33.80016691	-84.39830427	Brachyponera chinensis
150250813	3/4/23	KellyTucker	research	https://www.inaturalist.org/observations/150250813	https://inaturalist-open-data.s3.amazonaws.com/photos/259038961/medium.jpg	2	0	33.98121511	-84.35464559	Brachyponera chinensis		0
150250877	3/4/23	KellyTucker	research	https://www.inaturalist.org/observations/150250877	https://inaturalist-open-data.s3.amazonaws.com/photos/259039120/medium.jpg	2	0	33.83792498	-84.30571294	Brachyponera chinensis
150251052	3/4/23	KellyTucker	research	https://www.inaturalist.org/observations/150251052	https://inaturalist-open-data.s3.amazonaws.com/photos/259039323/medium.jpg	3	0	33.80021003	-84.28071893	Brachyponera chinensis
150251623	3/4/23	KellyTucker	research	https://www.inaturalist.org/observations/150251623	https://inaturalist-open-data.s3.amazonaws.com/photos/259040638/medium.jpg	2	0	33.99196544	-84.32029253	Brachyponera chinensis
150251957	3/4/23	KellyTucker	research	https://www.inaturalist.org/observations/150251957	https://inaturalist-open-data.s3.amazonaws.com/photos/259040953/medium.jpg	2	0	33.86667597	-84.34776276	Brachyponera chinensis
150253953	3/4/23	KellyTucker	research	https://www.inaturalist.org/observations/150253953	https://inaturalist-open-data.s3.amazonaws.com/photos/259044558/medium.jpg	2	0	33.88574341	-84.39223302	Brachyponera chinensis
150254147	3/4/23	KellyTucker	research	https://www.inaturalist.org/observations/150254147	https://inaturalist-open-data.s3.amazonaws.com/photos/259044969/medium.jpg	2	0	33.94026585	-84.28522558	Brachyponera chinensis
150254490	3/4/23	KellyTucker	research	https://www.inaturalist.org/observations/150254490	https://inaturalist-open-data.s3.amazonaws.com/photos/259045340/medium.jpg	2	0	33.98700725	-84.32335438	Brachyponera chinensis
150254732	3/4/23	KellyTucker	research	https://www.inaturalist.org/observations/150254732	https://inaturalist-open-data.s3.amazonaws.com/photos/259045738/medium.jpg	2	0	33.87989296	-84.37463051	Brachyponera chinensis
150254809	3/4/23	KellyTucker	research	https://www.inaturalist.org/observations/150254809	https://inaturalist-open-data.s3.amazonaws.com/photos/259045928/medium.jpg	2	0	33.97868962	-84.29906039	Brachyponera chinensis
150254980	3/4/23	KellyTucker	research	https://www.inaturalist.org/observations/150254980	https://inaturalist-open-data.s3.amazonaws.com/photos/259046278/medium.jpg	2	0	33.83568135	-84.24436481	Brachyponera chinensis
150309208	3/5/23	KellyTucker	research	https://www.inaturalist.org/observations/150309208	https://inaturalist-open-data.s3.amazonaws.com/photos/259155457/medium.jpg	3	0	33.89504338	-84.37673704	Brachyponera chinensis		0
150309262	3/5/23	KellyTucker	research	https://www.inaturalist.org/observations/150309262	https://inaturalist-open-data.s3.amazonaws.com/photos/259155636/medium.jpg	3	0	33.89056374	-84.39978197	Brachyponera chinensis
150309589	3/5/23	KellyTucker	research	https://www.inaturalist.org/observations/150309589	https://inaturalist-open-data.s3.amazonaws.com/photos/259156216/medium.jpg	3	0	33.86338306	-84.28745481	Brachyponera chinensis
150309962	3/5/23	KellyTucker	research	https://www.inaturalist.org/observations/150309962	https://inaturalist-open-data.s3.amazonaws.com/photos/259157023/medium.jpg	3	0	33.98254303	-84.36041214	Brachyponera chinensis
150310004	3/5/23	KellyTucker	research	https://www.inaturalist.org/observations/150310004	https://inaturalist-open-data.s3.amazonaws.com/photos/259157120/medium.jpg	3	0	33.81137436	-84.38719121	Brachyponera chinensis
150310115	3/5/23	KellyTucker	research	https://www.inaturalist.org/observations/150310115	https://inaturalist-open-data.s3.amazonaws.com/photos/259157333/medium.jpg	3	0	33.87454568	-84.34850791	Brachyponera chinensis
150310237	3/5/23	KellyTucker	research	https://www.inaturalist.org/observations/150310237	https://inaturalist-open-data.s3.amazonaws.com/photos/259157596/medium.jpg	3	0	33.92999277	-84.27246482	Brachyponera chinensis
150311082	3/5/23	KellyTucker	research	https://www.inaturalist.org/observations/150311082	https://inaturalist-open-data.s3.amazonaws.com/photos/259159059/medium.jpg	3	0	33.83894811	-84.20916021	Brachyponera chinensis		0
150311307	3/5/23	KellyTucker	research	https://www.inaturalist.org/observations/150311307	https://inaturalist-open-data.s3.amazonaws.com/photos/259159471/medium.jpg	3	0	33.88887826	-84.23096288	Brachyponera chinensis
150311394	3/5/23	KellyTucker	research	https://www.inaturalist.org/observations/150311394	https://inaturalist-open-data.s3.amazonaws.com/photos/259159602/medium.jpg	3	0	33.92380253	-84.39072309	Brachyponera chinensis
150312081	3/5/23	KellyTucker	research	https://www.inaturalist.org/observations/150312081	https://inaturalist-open-data.s3.amazonaws.com/photos/259160971/medium.jpg	3	0	33.9210145	-84.29504321	Brachyponera chinensis
150334332	3/5/23	KellyTucker	research	https://www.inaturalist.org/observations/150334332	https://inaturalist-open-data.s3.amazonaws.com/photos/259202742/medium.jpg	2	0	33.82115999	-84.27532258	Brachyponera chinensis
150336946	3/5/23	KellyTucker	research	https://www.inaturalist.org/observations/150336946	https://inaturalist-open-data.s3.amazonaws.com/photos/259206953/medium.jpg	2	0	33.88912793	-84.27996378	Brachyponera chinensis
150337245	3/5/23	KellyTucker	research	https://www.inaturalist.org/observations/150337245	https://inaturalist-open-data.s3.amazonaws.com/photos/259207560/medium.jpg	2	0	33.94575367	-84.25951345	Brachyponera chinensis
150337435	3/5/23	KellyTucker	research	https://www.inaturalist.org/observations/150337435	https://inaturalist-open-data.s3.amazonaws.com/photos/259207912/medium.jpg	2	0	33.82424725	-84.24665424	Brachyponera chinensis
150338210	3/5/23	KellyTucker	research	https://www.inaturalist.org/observations/150338210	https://inaturalist-open-data.s3.amazonaws.com/photos/259209263/medium.jpg	2	0	33.9991294	-84.33130585	Brachyponera chinensis
150339897	3/5/23	KellyTucker	research	https://www.inaturalist.org/observations/150339897	https://inaturalist-open-data.s3.amazonaws.com/photos/259212747/medium.jpg	2	0	33.96881088	-84.26254434	Brachyponera chinensis
150346213	3/5/23	KellyTucker	research	https://www.inaturalist.org/observations/150346213	https://inaturalist-open-data.s3.amazonaws.com/photos/259224939/medium.jpg	2	0	33.94884264	-84.2519235	Brachyponera chinensis
150466334	3/6/23	Leila Dasher	research	https://www.inaturalist.org/observations/150466334	https://inaturalist-open-data.s3.amazonaws.com/photos/259459875/medium.jpg	2	0	33.83712118	-83.21238053	Brachyponera chinensis
150489490	3/7/23	KellyTucker	research	https://www.inaturalist.org/observations/150489490	https://inaturalist-open-data.s3.amazonaws.com/photos/259504897/medium.jpg	2	0	33.91764869	-84.23163731	Brachyponera chinensis
150489619	3/7/23	KellyTucker	research	https://www.inaturalist.org/observations/150489619	https://inaturalist-open-data.s3.amazonaws.com/photos/259505042/medium.jpg	2	0	33.96868623	-84.31433937	Brachyponera chinensis
150489658	3/7/23	KellyTucker	research	https://www.inaturalist.org/observations/150489658	https://inaturalist-open-data.s3.amazonaws.com/photos/259505077/medium.jpg	2	0	33.89910189	-84.29369924	Brachyponera chinensis
150489778	3/7/23	KellyTucker	research	https://www.inaturalist.org/observations/150489778	https://inaturalist-open-data.s3.amazonaws.com/photos/259505278/medium.jpg	2	0	33.88823209	-84.30275502	Brachyponera chinensis
150489798	3/7/23	KellyTucker	research	https://www.inaturalist.org/observations/150489798	https://inaturalist-open-data.s3.amazonaws.com/photos/259505334/medium.jpg	2	0	33.92409737	-84.28686474	Brachyponera chinensis
150489834	3/7/23	KellyTucker	research	https://www.inaturalist.org/observations/150489834	https://inaturalist-open-data.s3.amazonaws.com/photos/259505414/medium.jpg	2	0	33.88327048	-84.21575833	Brachyponera chinensis
150489886	3/7/23	KellyTucker	research	https://www.inaturalist.org/observations/150489886	https://inaturalist-open-data.s3.amazonaws.com/photos/259505557/medium.jpg	2	0	33.93426444	-84.25429578	Brachyponera chinensis
150489979	3/7/23	KellyTucker	research	https://www.inaturalist.org/observations/150489979	https://inaturalist-open-data.s3.amazonaws.com/photos/259505721/medium.jpg	2	0	33.9629282	-84.26326939	Brachyponera chinensis
150490030	3/7/23	KellyTucker	research	https://www.inaturalist.org/observations/150490030	https://inaturalist-open-data.s3.amazonaws.com/photos/259505792/medium.jpg	2	0	33.83715504	-84.24187705	Brachyponera chinensis
150490052	3/7/23	KellyTucker	research	https://www.inaturalist.org/observations/150490052	https://inaturalist-open-data.s3.amazonaws.com/photos/259505833/medium.jpg	2	0	33.95840711	-84.25848805	Brachyponera chinensis
150490077	3/7/23	KellyTucker	research	https://www.inaturalist.org/observations/150490077	https://inaturalist-open-data.s3.amazonaws.com/photos/259505875/medium.jpg	2	0	33.89205194	-84.31029772	Brachyponera chinensis
150490127	3/7/23	KellyTucker	research	https://www.inaturalist.org/observations/150490127	https://inaturalist-open-data.s3.amazonaws.com/photos/259505995/medium.jpg	2	0	33.96634963	-84.23162033	Brachyponera chinensis
150490246	3/7/23	KellyTucker	research	https://www.inaturalist.org/observations/150490246	https://inaturalist-open-data.s3.amazonaws.com/photos/259506176/medium.jpg	2	0	33.94733109	-84.39349782	Brachyponera chinensis
150507585	3/7/23	KellyTucker	research	https://www.inaturalist.org/observations/150507585	https://inaturalist-open-data.s3.amazonaws.com/photos/259538322/medium.jpg	2	0	33.84446685	-84.36640445	Brachyponera chinensis
150507819	3/7/23	KellyTucker	research	https://www.inaturalist.org/observations/150507819	https://inaturalist-open-data.s3.amazonaws.com/photos/259538813/medium.jpg	2	0	33.98297288	-84.2127694	Brachyponera chinensis
150507855	3/7/23	KellyTucker	research	https://www.inaturalist.org/observations/150507855	https://inaturalist-open-data.s3.amazonaws.com/photos/259538886/medium.jpg	2	0	33.8416891	-84.3245742	Brachyponera chinensis
150507895	3/7/23	KellyTucker	research	https://www.inaturalist.org/observations/150507895	https://inaturalist-open-data.s3.amazonaws.com/photos/259538972/medium.jpg	2	0	33.92628181	-84.37295526	Brachyponera chinensis
150507942	3/7/23	KellyTucker	research	https://www.inaturalist.org/observations/150507942	https://inaturalist-open-data.s3.amazonaws.com/photos/259539062/medium.jpg	2	0	33.82627887	-84.29410414	Brachyponera chinensis
150508003	3/7/23	KellyTucker	research	https://www.inaturalist.org/observations/150508003	https://inaturalist-open-data.s3.amazonaws.com/photos/259539133/medium.jpg	2	0	33.96230528	-84.29713632	Brachyponera chinensis
150508022	3/7/23	KellyTucker	research	https://www.inaturalist.org/observations/150508022	https://inaturalist-open-data.s3.amazonaws.com/photos/259539161/medium.jpg	2	0	33.94241371	-84.21795119	Brachyponera chinensis
150508037	3/7/23	KellyTucker	research	https://www.inaturalist.org/observations/150508037	https://inaturalist-open-data.s3.amazonaws.com/photos/259539205/medium.jpg	2	0	33.80100583	-84.39947593	Brachyponera chinensis
150508138	3/7/23	KellyTucker	research	https://www.inaturalist.org/observations/150508138	https://inaturalist-open-data.s3.amazonaws.com/photos/259539375/medium.jpg	2	0	33.84024022	-84.36017463	Brachyponera chinensis
150508307	3/7/23	KellyTucker	research	https://www.inaturalist.org/observations/150508307	https://inaturalist-open-data.s3.amazonaws.com/photos/259539774/medium.jpg	2	0	33.94674114	-84.35448046	Brachyponera chinensis
150508424	3/7/23	KellyTucker	research	https://www.inaturalist.org/observations/150508424	https://inaturalist-open-data.s3.amazonaws.com/photos/259540001/medium.jpg	2	0	33.99852775	-84.28754456	Brachyponera chinensis
150508513	3/7/23	KellyTucker	research	https://www.inaturalist.org/observations/150508513	https://inaturalist-open-data.s3.amazonaws.com/photos/259540170/medium.jpg	2	0	33.99986707	-84.36534897	Brachyponera chinensis
150508563	3/7/23	KellyTucker	research	https://www.inaturalist.org/observations/150508563	https://inaturalist-open-data.s3.amazonaws.com/photos/259540259/medium.jpg	2	0	33.87802193	-84.37572745	Brachyponera chinensis
150508694	3/7/23	KellyTucker	research	https://www.inaturalist.org/observations/150508694	https://inaturalist-open-data.s3.amazonaws.com/photos/259540541/medium.jpg	2	0	33.91903283	-84.37898233	Brachyponera chinensis
150517157	3/7/23	KellyTucker	research	https://www.inaturalist.org/observations/150517157	https://inaturalist-open-data.s3.amazonaws.com/photos/259556891/medium.jpg	2	0	33.84583327	-84.26143702	Brachyponera chinensis
150517292	3/7/23	KellyTucker	research	https://www.inaturalist.org/observations/150517292	https://inaturalist-open-data.s3.amazonaws.com/photos/259557122/medium.jpg	2	0	33.90265867	-84.22898145	Brachyponera chinensis
150517358	3/7/23	KellyTucker	research	https://www.inaturalist.org/observations/150517358	https://inaturalist-open-data.s3.amazonaws.com/photos/259557268/medium.jpg	2	0	33.83830186	-84.31747769	Brachyponera chinensis
150519025	3/7/23	KellyTucker	research	https://www.inaturalist.org/observations/150519025	https://inaturalist-open-data.s3.amazonaws.com/photos/259560724/medium.jpg	2	0	33.81795018	-84.34310773	Brachyponera chinensis
150519052	3/7/23	KellyTucker	research	https://www.inaturalist.org/observations/150519052	https://inaturalist-open-data.s3.amazonaws.com/photos/259560795/medium.jpg	2	0	33.95012996	-84.39485174	Brachyponera chinensis
150519495	3/7/23	KellyTucker	research	https://www.inaturalist.org/observations/150519495	https://inaturalist-open-data.s3.amazonaws.com/photos/259561811/medium.jpg	2	0	33.93767774	-84.3355054	Brachyponera chinensis
150573785	3/8/23	KellyTucker	research	https://www.inaturalist.org/observations/150573785	https://inaturalist-open-data.s3.amazonaws.com/photos/259667062/medium.jpg	2	0	33.82491195	-84.35818022	Brachyponera chinensis
150573805	3/8/23	KellyTucker	research	https://www.inaturalist.org/observations/150573805	https://inaturalist-open-data.s3.amazonaws.com/photos/259667129/medium.jpg	2	0	33.90356706	-84.28080656	Brachyponera chinensis
150600805	3/8/23	KellyTucker	research	https://www.inaturalist.org/observations/150600805	https://inaturalist-open-data.s3.amazonaws.com/photos/259718548/medium.jpg	2	0	33.81239675	-84.38761577	Brachyponera chinensis
150603312	3/8/23	KellyTucker	research	https://www.inaturalist.org/observations/150603312	https://inaturalist-open-data.s3.amazonaws.com/photos/259723025/medium.jpg	3	0	33.82279166	-84.33467394	Brachyponera chinensis
150603395	3/8/23	KellyTucker	research	https://www.inaturalist.org/observations/150603395	https://inaturalist-open-data.s3.amazonaws.com/photos/259723146/medium.jpg	3	0	33.95454608	-84.27007414	Brachyponera chinensis
150603513	3/8/23	KellyTucker	research	https://www.inaturalist.org/observations/150603513	https://inaturalist-open-data.s3.amazonaws.com/photos/259723424/medium.jpg	3	0	33.85150536	-84.33256575	Brachyponera chinensis
150603580	3/8/23	KellyTucker	research	https://www.inaturalist.org/observations/150603580	https://inaturalist-open-data.s3.amazonaws.com/photos/259723518/medium.jpg	3	0	33.90894518	-84.2239325	Brachyponera chinensis		1
150603605	3/8/23	KellyTucker	research	https://www.inaturalist.org/observations/150603605	https://inaturalist-open-data.s3.amazonaws.com/photos/259723556/medium.jpg	3	0	33.89813111	-84.36349255	Brachyponera chinensis
150603643	3/8/23	KellyTucker	research	https://www.inaturalist.org/observations/150603643	https://inaturalist-open-data.s3.amazonaws.com/photos/259723628/medium.jpg	3	0	33.82353767	-84.21059141	Brachyponera chinensis
150603672	3/8/23	KellyTucker	research	https://www.inaturalist.org/observations/150603672	https://inaturalist-open-data.s3.amazonaws.com/photos/259723664/medium.jpg	3	0	33.96277184	-84.38130376	Brachyponera chinensis
150603818	3/8/23	KellyTucker	research	https://www.inaturalist.org/observations/150603818	https://inaturalist-open-data.s3.amazonaws.com/photos/259723879/medium.jpg	3	0	33.88912898	-84.25391152	Brachyponera chinensis
150603846	3/8/23	KellyTucker	research	https://www.inaturalist.org/observations/150603846	https://inaturalist-open-data.s3.amazonaws.com/photos/259723925/medium.jpg	3	0	33.97356683	-84.34528352	Brachyponera chinensis
150603947	3/8/23	KellyTucker	research	https://www.inaturalist.org/observations/150603947	https://inaturalist-open-data.s3.amazonaws.com/photos/259724136/medium.jpg	3	0	33.90247202	-84.38070991	Brachyponera chinensis
150603954	3/8/23	KellyTucker	research	https://www.inaturalist.org/observations/150603954	https://inaturalist-open-data.s3.amazonaws.com/photos/259724158/medium.jpg	3	0	33.8417873	-84.29480466	Brachyponera chinensis		1
150603965	3/8/23	KellyTucker	research	https://www.inaturalist.org/observations/150603965	https://inaturalist-open-data.s3.amazonaws.com/photos/259724182/medium.jpg	3	0	33.86895738	-84.25195331	Brachyponera chinensis
150661218	3/9/23	KellyTucker	research	https://www.inaturalist.org/observations/150661218	https://inaturalist-open-data.s3.amazonaws.com/photos/259832076/medium.jpg	3	0	33.89761063	-84.33556381	Brachyponera chinensis
150664715	3/9/23	KellyTucker	research	https://www.inaturalist.org/observations/150664715	https://inaturalist-open-data.s3.amazonaws.com/photos/259838364/medium.jpg	3	0	33.88271695	-84.32492627	Brachyponera chinensis
150665257	3/9/23	KellyTucker	research	https://www.inaturalist.org/observations/150665257	https://inaturalist-open-data.s3.amazonaws.com/photos/259839417/medium.jpg	2	0	33.89984958	-84.39782121	Brachyponera chinensis
150667272	3/9/23	KellyTucker	research	https://www.inaturalist.org/observations/150667272	https://inaturalist-open-data.s3.amazonaws.com/photos/259843487/medium.jpg	2	0	33.81651803	-84.23560873	Brachyponera chinensis
150669478	3/9/23	KellyTucker	research	https://www.inaturalist.org/observations/150669478	https://inaturalist-open-data.s3.amazonaws.com/photos/259847893/medium.jpg	2	0	33.96432439	-84.30507593	Brachyponera chinensis
150669610	3/9/23	KellyTucker	research	https://www.inaturalist.org/observations/150669610	https://inaturalist-open-data.s3.amazonaws.com/photos/259848106/medium.jpg	2	0	33.87994481	-84.35514124	Brachyponera chinensis
150744280	3/10/23	KellyTucker	research	https://www.inaturalist.org/observations/150744280	https://inaturalist-open-data.s3.amazonaws.com/photos/259989169/medium.jpg	2	0	33.80839304	-84.370516	Brachyponera chinensis
150747549	3/10/23	KellyTucker	research	https://www.inaturalist.org/observations/150747549	https://inaturalist-open-data.s3.amazonaws.com/photos/259995669/medium.jpg	2	0	33.94702593	-84.22871475	Brachyponera chinensis
150747601	3/10/23	KellyTucker	research	https://www.inaturalist.org/observations/150747601	https://inaturalist-open-data.s3.amazonaws.com/photos/259995752/medium.jpg	2	0	33.99512832	-84.24724823	Brachyponera chinensis
150749126	3/10/23	KellyTucker	research	https://www.inaturalist.org/observations/150749126	https://inaturalist-open-data.s3.amazonaws.com/photos/259998479/medium.jpg	2	0	33.8109916	-84.31559364	Brachyponera chinensis
150752166	3/10/23	KellyTucker	research	https://www.inaturalist.org/observations/150752166	https://inaturalist-open-data.s3.amazonaws.com/photos/260003312/medium.jpg	3	0	33.83799453	-84.34129448	Brachyponera chinensis		1
150763691	3/10/23	KellyTucker	research	https://www.inaturalist.org/observations/150763691	https://inaturalist-open-data.s3.amazonaws.com/photos/260026672/medium.jpg	2	0	33.87059522	-84.35027702	Brachyponera chinensis
150765487	3/10/23	KellyTucker	research	https://www.inaturalist.org/observations/150765487	https://inaturalist-open-data.s3.amazonaws.com/photos/260030180/medium.jpg	2	0	33.86025049	-84.26955958	Brachyponera chinensis
150766583	3/10/23	KellyTucker	research	https://www.inaturalist.org/observations/150766583	https://inaturalist-open-data.s3.amazonaws.com/photos/260032221/medium.jpg	2	0	33.96183787	-84.3333388	Brachyponera chinensis
150767250	3/10/23	KellyTucker	research	https://www.inaturalist.org/observations/150767250	https://inaturalist-open-data.s3.amazonaws.com/photos/260033548/medium.jpg	2	0	33.87160254	-84.31209063	Brachyponera chinensis
150767463	3/10/23	KellyTucker	research	https://www.inaturalist.org/observations/150767463	https://inaturalist-open-data.s3.amazonaws.com/photos/260033968/medium.jpg	2	0	33.89175667	-84.34827898	Brachyponera chinensis
150767523	3/10/23	KellyTucker	research	https://www.inaturalist.org/observations/150767523	https://inaturalist-open-data.s3.amazonaws.com/photos/260034092/medium.jpg	2	0	33.8492599	-84.38628759	Brachyponera chinensis
150796507	3/7/23	Chris Brown	research	https://www.inaturalist.org/observations/150796507	https://inaturalist-open-data.s3.amazonaws.com/photos/260089587/medium.jpg	2	0	34.5314883	-83.4373901	Brachyponera chinensis
150890486	3/11/23	Robert Russo	research	https://www.inaturalist.org/observations/150890486	https://inaturalist-open-data.s3.amazonaws.com/photos/260266200/medium.jpg	3	0	34.77841687	-82.35399966	Brachyponera chinensis
151245846	3/15/23	Mary Tschopp	research	https://www.inaturalist.org/observations/151245846	https://static.inaturalist.org/photos/260929984/medium.jpeg	2	0	35.6306045	-78.7061707	Brachyponera chinensis
151344875	3/16/23	Koby Yen	research	https://www.inaturalist.org/observations/151344875	https://inaturalist-open-data.s3.amazonaws.com/photos/261118690/medium.jpeg	2	0	33.07627692	-85.01423807	Brachyponera chinensis
151498482	3/18/23		research	https://www.inaturalist.org/observations/151498482	https://inaturalist-open-data.s3.amazonaws.com/photos/261409258/medium.jpg	2	0	36.124133	-80.3306189	Brachyponera chinensis
151532200	3/18/23	KellyTucker	research	https://www.inaturalist.org/observations/151532200	https://inaturalist-open-data.s3.amazonaws.com/photos/261468707/medium.jpg	2	0	33.93071381	-84.33333969	Brachyponera chinensis
151533015	3/18/23	KellyTucker	research	https://www.inaturalist.org/observations/151533015	https://inaturalist-open-data.s3.amazonaws.com/photos/261470517/medium.jpg	2	0	33.99463411	-84.35171773	Brachyponera chinensis
151533170	3/18/23	KellyTucker	research	https://www.inaturalist.org/observations/151533170	https://inaturalist-open-data.s3.amazonaws.com/photos/261470804/medium.jpg	2	0	33.9442849	-84.35957192	Brachyponera chinensis
151533252	3/18/23	KellyTucker	research	https://www.inaturalist.org/observations/151533252	https://inaturalist-open-data.s3.amazonaws.com/photos/261470916/medium.jpg	2	0	33.9531621	-84.29994978	Brachyponera chinensis
151533350	3/18/23	KellyTucker	research	https://www.inaturalist.org/observations/151533350	https://inaturalist-open-data.s3.amazonaws.com/photos/261471083/medium.jpg	2	0	33.8676078	-84.26355982	Brachyponera chinensis
151533419	3/18/23	KellyTucker	research	https://www.inaturalist.org/observations/151533419	https://inaturalist-open-data.s3.amazonaws.com/photos/261471222/medium.jpg	3	0	33.90550859	-84.23812677	Brachyponera chinensis
151646095	3/19/23	Hayes Valentine	research	https://www.inaturalist.org/observations/151646095	https://inaturalist-open-data.s3.amazonaws.com/photos/261682384/medium.jpg	2	0	31.89801294	-81.25928571	Brachyponera chinensis
151648797	3/19/23	KellyTucker	research	https://www.inaturalist.org/observations/151648797	https://inaturalist-open-data.s3.amazonaws.com/photos/261687319/medium.jpg	2	0	33.8537901	-84.21576506	Brachyponera chinensis
151650022	3/19/23	KellyTucker	research	https://www.inaturalist.org/observations/151650022	https://inaturalist-open-data.s3.amazonaws.com/photos/261689983/medium.jpg	2	0	33.87890136	-84.38175624	Brachyponera chinensis
151650095	3/19/23	KellyTucker	research	https://www.inaturalist.org/observations/151650095	https://inaturalist-open-data.s3.amazonaws.com/photos/261690164/medium.jpg	2	0	33.8337671	-84.38797522	Brachyponera chinensis
151650282	3/19/23	KellyTucker	research	https://www.inaturalist.org/observations/151650282	https://inaturalist-open-data.s3.amazonaws.com/photos/261690469/medium.jpg	2	0	33.82557389	-84.35647462	Brachyponera chinensis
151650630	3/19/23	KellyTucker	research	https://www.inaturalist.org/observations/151650630	https://inaturalist-open-data.s3.amazonaws.com/photos/261690941/medium.jpg	2	0	33.82797128	-84.39639702	Brachyponera chinensis
151651944	3/19/23	KellyTucker	research	https://www.inaturalist.org/observations/151651944	https://inaturalist-open-data.s3.amazonaws.com/photos/261693333/medium.jpg	2	0	33.99368488	-84.28153958	Brachyponera chinensis
151652083	3/19/23	KellyTucker	research	https://www.inaturalist.org/observations/151652083	https://inaturalist-open-data.s3.amazonaws.com/photos/261693674/medium.jpg	2	0	33.84716534	-84.32132469	Brachyponera chinensis
151652812	3/19/23	KellyTucker	research	https://www.inaturalist.org/observations/151652812	https://inaturalist-open-data.s3.amazonaws.com/photos/261695097/medium.jpg	2	0	33.83734802	-84.22066532	Brachyponera chinensis
151653144	3/19/23	KellyTucker	research	https://www.inaturalist.org/observations/151653144	https://inaturalist-open-data.s3.amazonaws.com/photos/261695841/medium.jpg	2	0	33.84564927	-84.35026221	Brachyponera chinensis
151653257	3/19/23	KellyTucker	research	https://www.inaturalist.org/observations/151653257	https://inaturalist-open-data.s3.amazonaws.com/photos/261695913/medium.jpg	2	0	33.92960852	-84.36228213	Brachyponera chinensis
151863701	3/21/23	KellyTucker	research	https://www.inaturalist.org/observations/151863701	https://inaturalist-open-data.s3.amazonaws.com/photos/262094810/medium.jpg	2	0	33.81369693	-84.23444118	Brachyponera chinensis
151868784	3/21/23		research	https://www.inaturalist.org/observations/151868784	https://inaturalist-open-data.s3.amazonaws.com/photos/262103516/medium.jpg	3	0	35.9133557	-79.04935751	Brachyponera chinensis		0
151868804	3/21/23	parsh shah	research	https://www.inaturalist.org/observations/151868804	https://inaturalist-open-data.s3.amazonaws.com/photos/262103575/medium.jpg	2	0	35.91313886	-79.04939504	Brachyponera chinensis
151965133	3/18/23		research	https://www.inaturalist.org/observations/151965133	https://static.inaturalist.org/photos/262282775/medium.jpg	2	0	33.99408452	-83.49485734	Brachyponera chinensis
151967067	3/22/23		research	https://www.inaturalist.org/observations/151967067	https://inaturalist-open-data.s3.amazonaws.com/photos/262286747/medium.jpg	2	0	35.78591667	-78.68035833	Brachyponera chinensis
151968918	3/22/23	KellyTucker	research	https://www.inaturalist.org/observations/151968918	https://inaturalist-open-data.s3.amazonaws.com/photos/262290329/medium.jpg	2	0	33.9223283	-84.27028247	Brachyponera chinensis
151969036	3/22/23	KellyTucker	research	https://www.inaturalist.org/observations/151969036	https://inaturalist-open-data.s3.amazonaws.com/photos/262290426/medium.jpg	3	0	33.95862364	-84.39812517	Brachyponera chinensis
151969173	3/22/23	KellyTucker	research	https://www.inaturalist.org/observations/151969173	https://inaturalist-open-data.s3.amazonaws.com/photos/262290677/medium.jpg	3	0	33.88505596	-84.37107966	Brachyponera chinensis
152168394	3/24/23		research	https://www.inaturalist.org/observations/152168394	https://inaturalist-open-data.s3.amazonaws.com/photos/262653043/medium.jpg	3	0	34.51155607	-82.62311443	Brachyponera chinensis
152187936	3/24/23	Ivan	research	https://www.inaturalist.org/observations/152187936	https://inaturalist-open-data.s3.amazonaws.com/photos/262690169/medium.jpg	2	0	37.26118056	-76.69456389	Brachyponera chinensis
152256467	3/25/23	luxury	research	https://www.inaturalist.org/observations/152256467	https://inaturalist-open-data.s3.amazonaws.com/photos/262814542/medium.jpeg	2	0	34.5407965	-84.0138443	Brachyponera chinensis
152397761	3/26/23		research	https://www.inaturalist.org/observations/152397761	https://inaturalist-open-data.s3.amazonaws.com/photos/263077520/medium.jpg	2	0	33.80372113	-84.38706516	Brachyponera chinensis
152426463	3/26/23	luxury	research	https://www.inaturalist.org/observations/152426463	https://inaturalist-open-data.s3.amazonaws.com/photos/263131379/medium.jpeg	2	0	34.07247	-84.6636125	Brachyponera chinensis
152429365	3/26/23	KellyTucker	research	https://www.inaturalist.org/observations/152429365	https://inaturalist-open-data.s3.amazonaws.com/photos/263136195/medium.jpg	2	0	33.84131777	-84.2403221	Brachyponera chinensis
152453118	3/26/23	Erin Powell	research	https://www.inaturalist.org/observations/152453118	https://static.inaturalist.org/photos/263177401/medium.jpg	2	0	36.1020994	-80.2485288	Brachyponera chinensis
152625536	3/28/23		research	https://www.inaturalist.org/observations/152625536	https://inaturalist-open-data.s3.amazonaws.com/photos/263500168/medium.jpg	2	0	33.59931167	-84.34801333	Brachyponera chinensis
152643532	3/28/23		research	https://www.inaturalist.org/observations/152643532	https://inaturalist-open-data.s3.amazonaws.com/photos/263531537/medium.jpg	2	0	35.9132033	-79.04836374	Brachyponera chinensis
152652158	3/28/23		research	https://www.inaturalist.org/observations/152652158	https://inaturalist-open-data.s3.amazonaws.com/photos/263545623/medium.jpg	3	0	35.88068056	-78.60816111	Brachyponera chinensis
152663661	3/28/23		research	https://www.inaturalist.org/observations/152663661	https://inaturalist-open-data.s3.amazonaws.com/photos/263568265/medium.jpg	2	0	35.91378628	-79.04901657	Brachyponera chinensis
152724560	3/29/23		research	https://www.inaturalist.org/observations/152724560	https://inaturalist-open-data.s3.amazonaws.com/photos/263682182/medium.jpg	2	0	33.59377685	-84.34628217	Brachyponera chinensis
152875024	3/30/23		research	https://www.inaturalist.org/observations/152875024	https://inaturalist-open-data.s3.amazonaws.com/photos/263959724/medium.jpg	3	0	35.91213333	-79.0480805	Brachyponera chinensis		0
152892435	3/30/23	Mark McKnight	research	https://www.inaturalist.org/observations/152892435	https://inaturalist-open-data.s3.amazonaws.com/photos/263993178/medium.jpg	2	0	35.00909167	-85.36273833	Brachyponera chinensis		0
152932236	3/31/23		research	https://www.inaturalist.org/observations/152932236	https://inaturalist-open-data.s3.amazonaws.com/photos/264069978/medium.jpg	2	0	35.78404587	-80.89354983	Brachyponera chinensis
152951481	3/31/23		research	https://www.inaturalist.org/observations/152951481	https://inaturalist-open-data.s3.amazonaws.com/photos/264104466/medium.jpg	2	0	35.91392575	-79.04255899	Brachyponera chinensis
153076616	4/1/23	Will Kuhn	research	https://www.inaturalist.org/observations/153076616	https://inaturalist-open-data.s3.amazonaws.com/photos/264339278/medium.jpeg	2	0	36.03898197	-84.01158497	Brachyponera chinensis
153272698	4/2/23	Engers	research	https://www.inaturalist.org/observations/153272698	https://inaturalist-open-data.s3.amazonaws.com/photos/264706092/medium.jpeg	2	0	33.8136859	-84.28336414	Brachyponera chinensis
155324162	4/17/23		research	https://www.inaturalist.org/observations/155324162	https://inaturalist-open-data.s3.amazonaws.com/photos/268477021/medium.jpeg	2	0	35.3155788	-80.7306914	Brachyponera chinensis
156318204	4/23/23	Sharon Watson	research	https://www.inaturalist.org/observations/156318204	https://static.inaturalist.org/photos/270288456/medium.jpg	2	0	34.11775112	-81.16816194	Brachyponera chinensis
156792267	4/26/23		research	https://www.inaturalist.org/observations/156792267	https://inaturalist-open-data.s3.amazonaws.com/photos/271153893/medium.jpg	2	0	33.90086667	-83.38218667	Brachyponera chinensis
156795844	4/26/23		research	https://www.inaturalist.org/observations/156795844	https://inaturalist-open-data.s3.amazonaws.com/photos/271160091/medium.jpg	3	0	33.90105833	-83.38292833	Brachyponera chinensis
156967178	4/27/23		research	https://www.inaturalist.org/observations/156967178	https://inaturalist-open-data.s3.amazonaws.com/photos/271465674/medium.jpg	2	0	34.21771876	-80.25679551	Brachyponera chinensis
158117459	4/30/23		research	https://www.inaturalist.org/observations/158117459	https://inaturalist-open-data.s3.amazonaws.com/photos/273303387/medium.jpeg	2	0	35.65699971	-78.47706627	Brachyponera chinensis
