# Supplementary material for: Species Distribution Models Reveal Varying Degrees of Refugia From the Invasive Asian Needle Ant for Native Ants Versus Ant‐Plant Seed Dispersal Mutualisms
Source: Ecol Evol. 2025 Jan 16;15(1):e70750. doi: 10.1002/ece3.70750 (PMC11739460; doi:10.1002/ece3.70750)
Supplement: Supplementary file 20 — Appendix S20. [file ECE3-15-e70750-s012.xlsx]

## Sheet: Sheet1
		Site	Latitude	Longitude	Site type	Distance to nearest road	Times visited	Leaf litter samples	Presence	Predicted Suitability
		Abrams Creek	35.6104	-83.9312	Undisturbed	153.146	8	39	0	0.325758
		Albright Grove	35.7345	-83.2806	Undisturbed	6683.38	8	40	0	0.184373
		Brushy Mtn	35.6781	-83.4303	Undisturbed	2826.83	8	39	0	0.124985
		Brushy Mtn Myrtle	35.6767	-83.4315	Undisturbed	2755.19	8	48	0	0.124985
		Cades Cove	35.5921	-83.843	Undisturbed	185.781	9	50	0	0.777508
		Cataloochee	35.5861	-83.0814	Undisturbed	706.856	7	35	0	0.106666
		Double Springs Gap	35.5645	-83.5491	Undisturbed	4881.1	6	31	0	0.085637
		Elkmont	35.6125	-83.5426	Undisturbed	4656.3	8	39	0	0.430188
		Forney Ridge	35.5388	-83.4942	Undisturbed	1928.69	6	28	0	0.07998
		Indian Gap	35.6112	-83.4439	Undisturbed	103.361	6	29	0	0.079472
		Oconaluftee	35.5091	-83.3012	Undisturbed	359.566	8	15	0	0.235931
		Purchase Knob	35.592	-83.0596	Undisturbed	1021.79	8	39	0	0.146601
		Ramsey Cascades	35.7083	-83.3422	Undisturbed	1521.46	7	43	0	0.512351
		Snakeden Ridge	35.7436	-83.2198	Undisturbed	1336.44	8	62	0	0.186679
		Treemont	35.6424	-83.6963	Undisturbed	193.04	8	49	0	0.799888
		Trillium Gap	35.6738	-83.4335	Undisturbed	2684.01	8	39	0	0.113947
		Twin Creeks	35.6858	-83.4991	Undisturbed	49.4254	9	69	0	0.618157
								694

## Sheet: Sheet3
	Site	Site type	Times visited	Leaf litter samples
	Abrams Creek	Undisturbed	8	39
	Albright Grove	Undisturbed	8	40
	Brushy Mtn	Undisturbed	8	39
	Brushy Mtn Myrtle	Undisturbed	8	48
	Cades Cove	Undisturbed	9	50
	Cataloochee	Undisturbed	7	35
	Double Springs Gap	Undisturbed	6	31
	Elkmont	Undisturbed	8	39
	Forney Ridge	Undisturbed	6	28
	Indian Gap	Undisturbed	6	29
	Oconaluftee	Undisturbed	8	15
	Purchase Knob	Undisturbed	8	39
	Ramsey Cascades	Undisturbed	7	43
	Snakeden Ridge	Undisturbed	8	62
	Treemont	Undisturbed	8	49
	Trillium Gap	Undisturbed	8	39
	Twin Creeks	Undisturbed	9	69
				694

## Sheet: Sheet2
	Site	Latitude	Longitude	Site type	Distance to nearest road	Times visited	Leaf litter samples	Presence	Predicted Suitability
	Abrams Creek Campground	35.6114	-83.9328	High Visitation	67.0536	2	4	1	0.325758
	Abrams Creek Picnic Area	35.609	-83.9354	High Visitation	5.25914	2	4	0	0.316131
	Cades Cove Campground	35.6005	-83.7737	High Visitation	28.6308	2	4	0	0.716333
	Cades Cove Visitor Center	35.5848	-83.8435	High Visitation	75.7766	1	2	0	0.77989
	Collins Creek Picnic Area	35.5695	-83.3375	High Visitation	34.3117	1	2	0	0.178976
	Cosby Campground	35.7531	-83.2093	High Visitation	17.8521	2	4	0	0.241128
	Gatlinburg Welcome Center	35.7351	-83.5219	High Visitation	48.803	2	4	1	0.847982
	Kephart Prong Trailhead	35.5858	-83.3582	High Visitation	12.8033	1	2	0	0.19255
	Look Rock A	35.631	-83.9403	High Visitation	14.4533	1	2	0	0.751238
	Mile Post 24.6 Parking Lot	35.5776	-83.3451	High Visitation	10.6968	1	2	0	0.214955
	Oconaluftee Visitor Center	35.5136	-83.3058	High Visitation	39.68	2	4	1	0.235931
	Sugarlands Visitor Center	35.6855	-83.5378	High Visitation	11.7918	2	4	0	0.784057
	Top of The World	35.6524	-83.9249	High Visitation	5.34025	1	2	0	0.706676
	Treemont Disturbed	35.6405	-83.689	High Visitation	27.6648	2	4	0	0.773594
	Wolfpen Gap	35.671	-83.9032	High Visitation	15.6286	1	2	0	0.796606
	Carlos Campbell Overlook Unburnt	35.6579	-83.5189	High Visitation	76.1564	2	7	0	0.544575
	Chimney Tops Picnic Unburnt	35.6364	-83.4871	High Visitation	12.2888	2	7	0	0.419257
	Cove Hardwood Nature Trail	35.635	-83.4958	High Visitation	236.786	1	5	0	0.455008
	Twin Creeks Unburnt	35.687	-83.4994	High Visitation	30.8341	2	7	1	0.618157
	Balsam Point Quiet Walkway	35.6461	-83.509	High Visitaiton & Burn	98.7437	2	7	0	0.519883
	Baskin Creek Falls Trail	35.6793	-83.4779	High Visitaiton & Burn	173.166	2	7	0	0.522511
	Baskin Creek Falls Trailhead	35.6776	-83.4787	High Visitaiton & Burn	14.6761	2	7	0	0.522511
	Carlos Campbell Overlook Low Burn	35.6571	-83.5185	High Visitaiton & Burn	34.2263	2	7	0	0.544575
	Carlos Campbell Overlook Med Burn	35.6582	-83.5192	High Visitaiton & Burn	72.7113	2	7	0	0.544575
	Chimney Tops Picnic Burnt	35.637	-83.486	High Visitaiton & Burn	17.8752	2	7	0	0.419257
	Gatlinburg	35.7091	-83.503	High Visitaiton & Burn	1148.96	2	7	0	0.778796
	Twin Creeks Burn	35.6885	-83.4984	High Visitaiton & Burn	63.3169	2	7	1	0.618157
	Orchard Road near MM3	35.6801	-83.4814	High Visitaiton & Burn	42.5636	1	2	0	0.522511
							130	104
							104

## Sheet: Sheet4
		Site	Site type	Times visited	Leaf litter samples
		Abrams Creek Campground	High Visitation	2	4
		Abrams Creek Picnic Area	High Visitation	2	4
		Cades Cove Campground	High Visitation	2	4
		Cades Cove Visitor Center	High Visitation	1	2
		Collins Creek Picnic Area	High Visitation	1	2
		Cosby Campground	High Visitation	2	4
		Gatlinburg Welcome Center	High Visitation	2	4
		Kephart Prong Trailhead	High Visitation	1	2
		Look Rock A	High Visitation	1	2
		Mile Post 24.6 Parking Lot	High Visitation	1	2
		Oconaluftee Visitor Center	High Visitation	2	4
		Sugarlands Visitor Center	High Visitation	2	4
		Top of The World	High Visitation	1	2
		Treemont Disturbed	High Visitation	2	4
		Wolfpen Gap	High Visitation	1	2
		Carlos Campbell Overlook Unburnt	High Visitation	2	7
		Chimney Tops Picnic Unburnt	High Visitation	2	7
		Cove Hardwood Nature Trail	High Visitation	1	5
		Twin Creeks Unburnt	High Visitation	2	7
		Balsam Point Quiet Walkway	High Visitaiton & Burn	2	7
		Baskin Creek Falls Trail	High Visitaiton & Burn	2	7
		Baskin Creek Falls Trailhead	High Visitaiton & Burn	2	7
		Carlos Campbell Overlook Low Burn	High Visitaiton & Burn	2	7
		Carlos Campbell Overlook Med Burn	High Visitaiton & Burn	2	7
		Chimney Tops Picnic Burnt	High Visitaiton & Burn	2	7
		Gatlinburg	High Visitaiton & Burn	2	7
		Twin Creeks Burn	High Visitaiton & Burn	2	7
		Orchard Road near MM3	High Visitaiton & Burn	1	2
					130
