# Supplementary material for: Species Distribution Models Reveal Varying Degrees of Refugia From the Invasive Asian Needle Ant for Native Ants Versus Ant‐Plant Seed Dispersal Mutualisms
Source: Ecol Evol. 2025 Jan 16;15(1):e70750. doi: 10.1002/ece3.70750 (PMC11739460; doi:10.1002/ece3.70750)
Supplement: Supplementary file 21 — Appendix S21. [file ECE3-15-e70750-s009.csv]

id	observed_on	user_name	quality_grade	url	image_url	num_identification_agreements	num_identification_disagreements	latitude	longitude	scientific_name	DAM_Checked
155820	3/24/07	Kenneth Bader	research	http://www.inaturalist.org/observations/155820	https://inaturalist-open-data.s3.amazonaws.com/photos/213086/medium.JPG	1	0	35.6119313	-83.5496566	Trillium simile	1
1085153	4/3/14	Matt Rung	research	http://www.inaturalist.org/observations/1085153	https://inaturalist-open-data.s3.amazonaws.com/photos/1363190/medium.JPG	1	0	35.701423	-83.797309	Trillium simile	1
1353889	3/31/15	Matt Rung	research	http://www.inaturalist.org/observations/1353889	https://inaturalist-open-data.s3.amazonaws.com/photos/1675453/medium.JPG	1	0	35.70135	-83.798195	Trillium simile	1
2863127	4/1/16		research	http://www.inaturalist.org/observations/2863127	https://inaturalist-open-data.s3.amazonaws.com/photos/3268122/medium.jpg	1	0	35.71086341	-82.47226476	Trillium simile	1
3019816	4/22/16		research	http://www.inaturalist.org/observations/3019816		2	0	35.68222046	-83.71333313	Trillium simile	1
5774773	4/14/17	Sunny Fleming	research	https://www.inaturalist.org/observations/5774773	https://inaturalist-open-data.s3.amazonaws.com/photos/7170654/medium.jpg	1	0	35.70390333	-83.52365	Trillium simile	0
10019011	4/22/16		research	https://www.inaturalist.org/observations/10019011	https://inaturalist-open-data.s3.amazonaws.com/photos/13776455/medium.jpeg	2	0	35.68222046	-83.71333313	Trillium simile	1
10496026	3/29/18	Jeff Skrentny	research	https://www.inaturalist.org/observations/10496026	https://inaturalist-open-data.s3.amazonaws.com/photos/14597575/medium.jpg	2	0	35.67059116	-83.69338866	Trillium simile	1
10556304	3/31/18	Matthew Herron	research	https://www.inaturalist.org/observations/10556304	https://inaturalist-open-data.s3.amazonaws.com/photos/14703709/medium.jpeg	1	0	35.6607925	-83.70916854	Trillium simile	0
10556356	3/31/18	Matthew Herron	research	https://www.inaturalist.org/observations/10556356	https://inaturalist-open-data.s3.amazonaws.com/photos/14703836/medium.jpeg	1	0	35.66381251	-83.71281412	Trillium simile	1
10917730	4/14/18	Buster Flynn (pastywhite)	research	https://www.inaturalist.org/observations/10917730	https://inaturalist-open-data.s3.amazonaws.com/photos/15352349/medium.jpeg	1	0	35.65966175	-83.53581495	Trillium simile	1
10917755	4/14/18	Buster Flynn (pastywhite)	research	https://www.inaturalist.org/observations/10917755	https://inaturalist-open-data.s3.amazonaws.com/photos/15352383/medium.jpeg	1	0	35.65682065	-83.53859963	Trillium simile	1
11381065	4/14/18		research	https://www.inaturalist.org/observations/11381065	https://static.inaturalist.org/photos/16220267/medium.jpg	1	0	34.56414138	-84.24643689	Trillium simile	1
11468297	4/26/18		research	https://www.inaturalist.org/observations/11468297	https://static.inaturalist.org/photos/16365288/medium.jpg	2	0	35.66395797	-83.71292629	Trillium simile	1
11775500	4/25/18		research	https://www.inaturalist.org/observations/11775500	https://inaturalist-open-data.s3.amazonaws.com/photos/16840216/medium.jpg	1	0	35.6817603	-83.4909921	Trillium simile	1
11788000	4/27/18		research	https://www.inaturalist.org/observations/11788000	https://inaturalist-open-data.s3.amazonaws.com/photos/16858681/medium.jpg	1	0	35.6366902	-83.4895222	Trillium simile	1
11989244	4/26/18	Garrett Taylor	research	https://www.inaturalist.org/observations/11989244	https://inaturalist-open-data.s3.amazonaws.com/photos/17175129/medium.jpg	3	0	35.6638375	-83.71257591	Trillium simile	1
12240854	4/25/18	Heidi Braunreiter	research	https://www.inaturalist.org/observations/12240854	https://static.inaturalist.org/photos/17594037/medium.jpg	1	0	35.7091	-83.51940333	Trillium simile	0
12307204	5/9/18	Ryan Parker	research	https://www.inaturalist.org/observations/12307204	https://static.inaturalist.org/photos/17716067/medium.jpeg	1	0	35.75917053	-83.23181915	Trillium simile	1
12335183	4/25/18		research	https://www.inaturalist.org/observations/12335183	https://static.inaturalist.org/photos/17759205/medium.jpg	2	0	35.66409167	-83.712805	Trillium simile	1
13535596	4/27/18	Jim	research	https://www.inaturalist.org/observations/13535596	https://inaturalist-open-data.s3.amazonaws.com/photos/19892860/medium.jpg	1	0	35.611764	-83.489545	Trillium simile	1
18361561	4/14/07		research	https://www.inaturalist.org/observations/18361561	https://static.inaturalist.org/photos/28062010/medium.jpeg	1	0	35.60519053	-83.87145187	Trillium simile	1
19702611	4/25/18	Pat Deacon	research	https://www.inaturalist.org/observations/19702611	https://inaturalist-open-data.s3.amazonaws.com/photos/30351001/medium.jpg	1	0	35.66397778	-83.71272778	Trillium simile	1
21757437	3/29/19		research	https://www.inaturalist.org/observations/21757437	https://inaturalist-open-data.s3.amazonaws.com/photos/33696915/medium.jpg	1	0	35.31889757	-82.22580548	Trillium simile	1
21849799	3/30/19	Evan M. Raskin	research	https://www.inaturalist.org/observations/21849799	https://inaturalist-open-data.s3.amazonaws.com/photos/33847397/medium.jpg	1	0	35.30769904	-82.37104901	Trillium simile	1
22021327	4/4/19	Emily Powell	research	https://www.inaturalist.org/observations/22021327	https://inaturalist-open-data.s3.amazonaws.com/photos/34129841/medium.jpeg	1	0	35.31085422	-82.26659216	Trillium simile	0
22115071	4/5/19	Maria Fernanda Pulido	research	https://www.inaturalist.org/observations/22115071	https://static.inaturalist.org/photos/34234212/medium.jpg	1	0	35.65005	-83.56477167	Trillium simile	1
22125635	4/6/19	Marty	research	https://www.inaturalist.org/observations/22125635	https://inaturalist-open-data.s3.amazonaws.com/photos/34252251/medium.jpg	1	0	36.48511064	-82.67521952	Trillium simile	1
22234394	4/8/19		research	https://www.inaturalist.org/observations/22234394	https://inaturalist-open-data.s3.amazonaws.com/photos/34431390/medium.jpg	1	0	35.67882167	-83.52977	Trillium simile	1
22389960	4/12/19		research	https://www.inaturalist.org/observations/22389960	https://inaturalist-open-data.s3.amazonaws.com/photos/34677896/medium.jpg	1	0	36.33572498	-83.49984619	Trillium simile	1
22435125	4/13/19	Will Kuhn	research	https://www.inaturalist.org/observations/22435125	https://inaturalist-open-data.s3.amazonaws.com/photos/34749033/medium.jpeg	1	0	35.68580246	-83.50090027	Trillium simile	1
22591040	4/16/19	Gray Catanzaro	research	https://www.inaturalist.org/observations/22591040	https://inaturalist-open-data.s3.amazonaws.com/photos/35001886/medium.jpg	1	0	35.65372194	-83.57996057	Trillium simile	1
22632517	4/17/19	Jeremie	research	https://www.inaturalist.org/observations/22632517	https://inaturalist-open-data.s3.amazonaws.com/photos/35066391/medium.jpeg	1	0	35.6794548	-83.39700317	Trillium simile	1
22660722	4/17/19		research	https://www.inaturalist.org/observations/22660722	https://inaturalist-open-data.s3.amazonaws.com/photos/35111663/medium.jpeg	2	0	35.6553996	-83.70498323	Trillium simile	1
22795723	4/20/19	Doug Wilson	research	https://www.inaturalist.org/observations/22795723	https://inaturalist-open-data.s3.amazonaws.com/photos/35327530/medium.jpeg	1	0	35.68698838	-83.53825701	Trillium simile	0
22938519	4/17/19	Christina Passafaro	research	https://www.inaturalist.org/observations/22938519	https://static.inaturalist.org/photos/35556885/medium.jpeg	2	0	34.8098459	-83.1268625	Trillium simile	0
23177095	4/23/19	Mel Kelley	research	https://www.inaturalist.org/observations/23177095	https://inaturalist-open-data.s3.amazonaws.com/photos/35919381/medium.jpg	2	0	36.49482438	-82.68128981	Trillium simile	1
23526890	4/27/19		research	https://www.inaturalist.org/observations/23526890	https://static.inaturalist.org/photos/36430279/medium.jpg	2	0	35.63097086	-83.73210744	Trillium simile	1
24383580	5/2/19	Anne Turner	research	https://www.inaturalist.org/observations/24383580	https://static.inaturalist.org/photos/37703122/medium.jpeg	2	0	35.68138886	-83.46694183	Trillium simile	1
27566335	4/21/19		research	https://www.inaturalist.org/observations/27566335	https://inaturalist-open-data.s3.amazonaws.com/photos/42904706/medium.jpg	1	0	35.65516667	-83.705055	Trillium simile	1
29762640	4/21/19	Jim	research	https://www.inaturalist.org/observations/29762640	https://inaturalist-open-data.s3.amazonaws.com/photos/46466397/medium.jpg	1	0	35.63001974	-83.01317471	Trillium simile	0
29958409	4/23/19	Jim	research	https://www.inaturalist.org/observations/29958409	https://inaturalist-open-data.s3.amazonaws.com/photos/46782367/medium.jpg	1	0	35.6359247	-83.7487843	Trillium simile	1
29959445	4/21/19	Jim	research	https://www.inaturalist.org/observations/29959445	https://inaturalist-open-data.s3.amazonaws.com/photos/46784484/medium.jpg	1	0	35.77284684	-83.14609436	Trillium simile	0
31117247	4/29/14		research	https://www.inaturalist.org/observations/31117247	https://static.inaturalist.org/photos/48667930/medium.jpg	1	0	35.73254979	-83.53737994	Trillium simile	1
35005524	4/24/19	Annkatrin Rose	research	https://www.inaturalist.org/observations/35005524	https://inaturalist-open-data.s3.amazonaws.com/photos/55167845/medium.jpg	1	0	35.65806848	-83.50073401	Trillium simile	1
37721995	4/23/19		research	https://www.inaturalist.org/observations/37721995	https://inaturalist-open-data.s3.amazonaws.com/photos/59857004/medium.jpg	1	0	35.6531943	-83.5070203	Trillium simile	1
37722096	4/27/19		research	https://www.inaturalist.org/observations/37722096	https://inaturalist-open-data.s3.amazonaws.com/photos/59858231/medium.jpg	1	0	35.6531943	-83.5070203	Trillium simile	1
40199771	3/18/20	Emily Powell	research	https://www.inaturalist.org/observations/40199771	https://inaturalist-open-data.s3.amazonaws.com/photos/63856390/medium.jpeg	1	0	35.32259673	-82.12436271	Trillium simile	0
40651266	3/24/20	May B Knot	research	https://www.inaturalist.org/observations/40651266	https://static.inaturalist.org/photos/64437033/medium.jpeg	1	0	36.12643297	-82.53138597	Trillium simile	0
40935571	3/28/20		research	https://www.inaturalist.org/observations/40935571	https://static.inaturalist.org/photos/64901913/medium.jpg	1	0	35.41318364	-82.3712283	Trillium simile	1
42154320	4/13/20		research	https://www.inaturalist.org/observations/42154320	https://inaturalist-open-data.s3.amazonaws.com/photos/66916403/medium.jpg	2	0	34.576187	-84.236007	Trillium simile	1
42709919	4/20/20	Taylor	research	https://www.inaturalist.org/observations/42709919	https://inaturalist-open-data.s3.amazonaws.com/photos/67826125/medium.jpeg	1	0	35.67536559	-83.75572823	Trillium simile	1
44932979	5/4/20	Beth Rothermel	research	https://www.inaturalist.org/observations/44932979	https://inaturalist-open-data.s3.amazonaws.com/photos/71233166/medium.jpg	1	0	34.755845	-84.46382167	Trillium simile	1
45624094	5/11/20		research	https://www.inaturalist.org/observations/45624094	https://inaturalist-open-data.s3.amazonaws.com/photos/72351965/medium.jpeg	1	0	34.68311802	-84.19541236	Trillium simile	1
46050534	3/30/18	Bart Jones	research	https://www.inaturalist.org/observations/46050534	https://static.inaturalist.org/photos/73039846/medium.jpg	1	0	35.661329	-83.710165	Trillium simile	1
46050536	4/28/13	Bart Jones	research	https://www.inaturalist.org/observations/46050536	https://static.inaturalist.org/photos/73039852/medium.jpg	1	0	35.63615	-83.495729	Trillium simile	1
46160025	3/27/20	Gwen Kirschke	research	https://www.inaturalist.org/observations/46160025	https://static.inaturalist.org/photos/73209315/medium.jpeg	1	0	36.0678974	-82.55962059	Trillium simile	1
54973164	5/11/20		research	https://www.inaturalist.org/observations/54973164	https://inaturalist-open-data.s3.amazonaws.com/photos/87502571/medium.jpg	1	0	34.7649337	-83.925463	Trillium simile	1
54973165	5/11/20		research	https://www.inaturalist.org/observations/54973165	https://inaturalist-open-data.s3.amazonaws.com/photos/87502766/medium.jpg	1	0	34.7621823	-83.9478924	Trillium simile	1
57327693	5/5/20		research	https://www.inaturalist.org/observations/57327693	https://inaturalist-open-data.s3.amazonaws.com/photos/91432017/medium.jpg	1	0	34.50637595	-84.37641794	Trillium simile	1
63980571	4/20/16	Link Davis	research	https://www.inaturalist.org/observations/63980571	https://inaturalist-open-data.s3.amazonaws.com/photos/102768984/medium.jpg	1	0	35.7207621	-83.3960069	Trillium simile	1
63980572	4/20/16	Link Davis	research	https://www.inaturalist.org/observations/63980572	https://inaturalist-open-data.s3.amazonaws.com/photos/102769008/medium.jpg	1	0	35.677552	-83.4785648	Trillium simile	1
63980573	4/22/16	Link Davis	research	https://www.inaturalist.org/observations/63980573	https://inaturalist-open-data.s3.amazonaws.com/photos/102769020/medium.jpg	1	0	35.69898109	-83.59626802	Trillium simile	1
68221996	4/20/16	Link Davis	research	https://www.inaturalist.org/observations/68221996	https://inaturalist-open-data.s3.amazonaws.com/photos/110409067/medium.jpg	1	0	35.69898109	-83.59626802	Trillium simile	1
68221997	4/20/16	Link Davis	research	https://www.inaturalist.org/observations/68221997	https://inaturalist-open-data.s3.amazonaws.com/photos/110409079/medium.jpg	1	0	35.69898109	-83.59626802	Trillium simile	1
68221999	4/20/16	Link Davis	research	https://www.inaturalist.org/observations/68221999	https://inaturalist-open-data.s3.amazonaws.com/photos/110409090/medium.jpg	1	0	35.69898109	-83.59626802	Trillium simile	0
68222000	4/20/16	Link Davis	research	https://www.inaturalist.org/observations/68222000	https://inaturalist-open-data.s3.amazonaws.com/photos/110409101/medium.jpg	1	0	35.69898109	-83.59626802	Trillium simile	1
68222001	4/20/16	Link Davis	research	https://www.inaturalist.org/observations/68222001	https://inaturalist-open-data.s3.amazonaws.com/photos/110409112/medium.jpg	1	0	35.69898109	-83.59626802	Trillium simile	1
68222002	4/22/16	Link Davis	research	https://www.inaturalist.org/observations/68222002	https://inaturalist-open-data.s3.amazonaws.com/photos/110409122/medium.jpg	1	0	35.69898109	-83.59626802	Trillium simile	1
71907157	3/23/21	Kim Dent	research	https://www.inaturalist.org/observations/71907157	https://static.inaturalist.org/photos/117147551/medium.jpeg	2	0	35.26934871	-82.33641915	Trillium simile	1
71959173	3/22/21	Jonathan Coward	research	https://www.inaturalist.org/observations/71959173	https://static.inaturalist.org/photos/117241891/medium.jpg	1	0	35.36978411	-82.21684667	Trillium simile	1
72137608	3/26/21	Sarah Sussman	research	https://www.inaturalist.org/observations/72137608	https://inaturalist-open-data.s3.amazonaws.com/photos/117564398/medium.jpg	1	0	35.2206075	-82.3893233	Trillium simile	1
72325610	3/28/21	Christopher Tracey	research	https://www.inaturalist.org/observations/72325610	https://inaturalist-open-data.s3.amazonaws.com/photos/117899775/medium.jpg	1	0	35.66826667	-83.66071333	Trillium simile	1
72968405	4/3/21	Brian Finzel	research	https://www.inaturalist.org/observations/72968405	https://inaturalist-open-data.s3.amazonaws.com/photos/174593882/medium.jpeg	1	0	35.65012167	-83.71530333	Trillium simile	1
73124508	3/30/21	Margaret Woodbridge	research	https://www.inaturalist.org/observations/73124508	https://inaturalist-open-data.s3.amazonaws.com/photos/119343285/medium.jpeg	2	0	35.25203453	-82.3460889	Trillium simile	1
73217129	4/7/21		research	https://www.inaturalist.org/observations/73217129	https://inaturalist-open-data.s3.amazonaws.com/photos/119510918/medium.jpg	1	0	35.75643174	-82.52668624	Trillium simile	0
73326048	4/8/21		research	https://www.inaturalist.org/observations/73326048	https://inaturalist-open-data.s3.amazonaws.com/photos/119695094/medium.jpg	2	0	35.39969075	-82.34911783	Trillium simile	1
73344430	4/8/21		research	https://www.inaturalist.org/observations/73344430	https://inaturalist-open-data.s3.amazonaws.com/photos/119726320/medium.jpg	1	0	35.24657293	-82.38657004	Trillium simile	1
73363592	4/4/21	Armin Weise	research	https://www.inaturalist.org/observations/73363592	https://static.inaturalist.org/photos/119761983/medium.jpg	1	0	35.27094181	-82.27886767	Trillium simile	1
73975532	4/11/21		research	https://www.inaturalist.org/observations/73975532	https://inaturalist-open-data.s3.amazonaws.com/photos/120843619/medium.jpeg	1	0	35.36184788	-82.26071912	Trillium simile	1
73975533	4/11/21		research	https://www.inaturalist.org/observations/73975533	https://inaturalist-open-data.s3.amazonaws.com/photos/120845302/medium.jpeg	1	0	35.30295243	-82.31643694	Trillium simile	1
73980124	4/11/21		research	https://www.inaturalist.org/observations/73980124	https://inaturalist-open-data.s3.amazonaws.com/photos/120850541/medium.jpeg	1	0	35.33206124	-82.28554159	Trillium simile	1
73980127	4/11/21		research	https://www.inaturalist.org/observations/73980127	https://inaturalist-open-data.s3.amazonaws.com/photos/120851000/medium.jpeg	1	0	35.28351337	-82.23388447	Trillium simile	1
73980128	4/11/21		research	https://www.inaturalist.org/observations/73980128	https://inaturalist-open-data.s3.amazonaws.com/photos/120851173/medium.jpeg	2	0	35.25187586	-82.20995391	Trillium simile	1
73980139	4/11/21		research	https://www.inaturalist.org/observations/73980139	https://inaturalist-open-data.s3.amazonaws.com/photos/120854327/medium.jpeg	1	0	35.33501945	-82.29784565	Trillium simile	1
73980140	4/11/21		research	https://www.inaturalist.org/observations/73980140	https://inaturalist-open-data.s3.amazonaws.com/photos/120854670/medium.jpeg	1	0	35.20457721	-82.31927366	Trillium simile	1
73995690	4/11/21		research	https://www.inaturalist.org/observations/73995690	https://inaturalist-open-data.s3.amazonaws.com/photos/120882294/medium.jpeg	2	0	35.30614189	-82.21401319	Trillium simile	1
74024889	4/11/21		research	https://www.inaturalist.org/observations/74024889	https://inaturalist-open-data.s3.amazonaws.com/photos/120937858/medium.jpg	1	0	35.62844167	-83.72701333	Trillium simile	0
74196522	4/16/21	Libbie Dobbs	research	https://www.inaturalist.org/observations/74196522	https://static.inaturalist.org/photos/121235998/medium.jpg	1	0	35.60325118	-82.56146726	Trillium simile	1
74229987	4/16/21	Jeff Udrasols	research	https://www.inaturalist.org/observations/74229987	https://static.inaturalist.org/photos/121297822/medium.jpeg	1	0	35.65845265	-83.57984874	Trillium simile	1
74306576	4/17/21		research	https://www.inaturalist.org/observations/74306576	https://inaturalist-open-data.s3.amazonaws.com/photos/121426368/medium.jpeg	2	0	35.62846422	-83.72677919	Trillium simile	1
74478853	4/18/21	Alan Weakley	research	https://www.inaturalist.org/observations/74478853	https://inaturalist-open-data.s3.amazonaws.com/photos/121729106/medium.jpg	1	0	35.30102794	-82.30293359	Trillium simile	1
74481922	4/18/21		research	https://www.inaturalist.org/observations/74481922	https://static.inaturalist.org/photos/121735584/medium.jpg	1	0	35.32459524	-82.39760695	Trillium simile	1
75181104	4/24/21		research	https://www.inaturalist.org/observations/75181104	https://inaturalist-open-data.s3.amazonaws.com/photos/122963242/medium.jpeg	1	0	35.61201546	-83.84153947	Trillium simile	1
77682572	4/29/21		research	https://www.inaturalist.org/observations/77682572	https://static.inaturalist.org/photos/127063599/medium.jpg	2	0	36.70717167	-82.71048	Trillium simile	1
77958103	5/1/21	Brayden Paulk	research	https://www.inaturalist.org/observations/77958103	https://inaturalist-open-data.s3.amazonaws.com/photos/127529278/medium.jpg	1	0	35.6365	-83.48883833	Trillium simile	1
85569737	4/10/21	Tennstyle	research	https://www.inaturalist.org/observations/85569737	https://inaturalist-open-data.s3.amazonaws.com/photos/140811885/medium.jpg	1	0	35.66391333	-83.712875	Trillium simile	0
86916772	4/14/13	Keith Bradley	research	https://www.inaturalist.org/observations/86916772	https://inaturalist-open-data.s3.amazonaws.com/photos/143261791/medium.jpg	1	0	35.3375682	-82.20421728	Trillium simile	1
91748254	4/22/21		research	https://www.inaturalist.org/observations/91748254	https://inaturalist-open-data.s3.amazonaws.com/photos/151810086/medium.jpeg	1	0	35.37117759	-82.35224702	Trillium simile	1
99468104	4/12/21	John pellew	research	https://www.inaturalist.org/observations/99468104	https://static.inaturalist.org/photos/165817961/medium.jpg	2	0	35.31594511	-82.31939147	Trillium simile	1
106132231	4/22/21	Maria Dunlavey	research	https://www.inaturalist.org/observations/106132231	https://static.inaturalist.org/photos/178233004/medium.jpg	1	0	35.38766426	-83.68608662	Trillium simile	1
109726722	3/27/22		research	https://www.inaturalist.org/observations/109726722	https://inaturalist-open-data.s3.amazonaws.com/photos/184986122/medium.jpg	1	0	35.66567936	-83.71628188	Trillium simile	1
109780155	3/28/22	Fred Gibbs	research	https://www.inaturalist.org/observations/109780155	https://inaturalist-open-data.s3.amazonaws.com/photos/185087027/medium.jpeg	1	0	35.76181242	-82.56056083	Trillium simile	0
109868826	3/29/22		research	https://www.inaturalist.org/observations/109868826	https://static.inaturalist.org/photos/185252599/medium.jpeg	2	0	35.66085083	-83.70946168	Trillium simile	1
109885777	3/28/22	Yann Kemper	research	https://www.inaturalist.org/observations/109885777	https://inaturalist-open-data.s3.amazonaws.com/photos/185283711/medium.jpeg	1	0	35.667925	-83.661125	Trillium simile	0
109888770	3/29/22	Yann Kemper	research	https://www.inaturalist.org/observations/109888770	https://inaturalist-open-data.s3.amazonaws.com/photos/185290026/medium.jpeg	1	0	35.66057167	-83.70939333	Trillium simile	0
109977386	3/28/22	Maarten Vanhove	research	https://www.inaturalist.org/observations/109977386	https://static.inaturalist.org/photos/185318272/medium.jpg	2	0	35.35717427	-82.36782172	Trillium simile	1
109977423	3/28/22	Maarten Vanhove	research	https://www.inaturalist.org/observations/109977423	https://static.inaturalist.org/photos/185318726/medium.jpg	1	0	35.24950009	-82.26815399	Trillium simile	0
109977441	3/28/22	Maarten Vanhove	research	https://www.inaturalist.org/observations/109977441	https://static.inaturalist.org/photos/185319113/medium.jpeg	2	0	35.37138404	-82.26775714	Trillium simile	1
110300572	4/3/22		research	https://www.inaturalist.org/observations/110300572	https://static.inaturalist.org/photos/186045465/medium.jpg	1	0	35.16289593	-84.46980898	Trillium simile	0
110316055	4/3/22		research	https://www.inaturalist.org/observations/110316055	https://inaturalist-open-data.s3.amazonaws.com/photos/186072685/medium.jpg	1	0	36.1493199	-82.56995147	Trillium simile	1
110327934	4/3/22		research	https://www.inaturalist.org/observations/110327934	https://inaturalist-open-data.s3.amazonaws.com/photos/186094864/medium.jpg	2	0	36.07089448	-82.57156341	Trillium simile	1
111056523	4/8/22	Anne Moser	research	https://www.inaturalist.org/observations/111056523	https://inaturalist-open-data.s3.amazonaws.com/photos/187428638/medium.jpg	1	0	35.43206711	-82.52699158	Trillium simile	1
111370952	4/13/22		research	https://www.inaturalist.org/observations/111370952	https://inaturalist-open-data.s3.amazonaws.com/photos/188001861/medium.jpg	1	0	36.3596761	-82.45945615	Trillium simile	1
111566746	4/15/22	The Plum Hiker	research	https://www.inaturalist.org/observations/111566746	https://inaturalist-open-data.s3.amazonaws.com/photos/188352076/medium.jpg	1	0	35.62835333	-83.72666167	Trillium simile	1
111714565	4/16/22	Stephen Parris	research	https://www.inaturalist.org/observations/111714565	https://inaturalist-open-data.s3.amazonaws.com/photos/188619250/medium.jpg	2	0	35.22244187	-82.28421286	Trillium simile	1
111738517	4/16/22		research	https://www.inaturalist.org/observations/111738517	https://inaturalist-open-data.s3.amazonaws.com/photos/188666060/medium.jpeg	2	0	35.22759232	-82.32265457	Trillium simile	1
111993848	4/18/22	Brian Finzel	research	https://www.inaturalist.org/observations/111993848	https://inaturalist-open-data.s3.amazonaws.com/photos/189129507/medium.jpg	1	0	34.56512	-84.24572	Trillium simile	1
111994151	4/18/22	Brian Finzel	research	https://www.inaturalist.org/observations/111994151	https://inaturalist-open-data.s3.amazonaws.com/photos/189129992/medium.jpg	1	0	34.56386667	-84.24645333	Trillium simile	1
112027791	4/17/22	Sarah Kelsey	research	https://www.inaturalist.org/observations/112027791	https://inaturalist-open-data.s3.amazonaws.com/photos/189194206/medium.jpeg	1	0	34.76218229	-83.94789241	Trillium simile	0
112065525	4/19/22		research	https://www.inaturalist.org/observations/112065525	https://inaturalist-open-data.s3.amazonaws.com/photos/189261051/medium.jpg	1	0	35.36541348	-82.39596444	Trillium simile	1
112662494	4/23/22	Gwen Kirschke	research	https://www.inaturalist.org/observations/112662494	https://static.inaturalist.org/photos/190311882/medium.jpeg	1	0	35.96136164	-82.92553538	Trillium simile	1
112731902	4/24/22	Pat Thomson	research	https://www.inaturalist.org/observations/112731902	https://static.inaturalist.org/photos/190431723/medium.jpeg	2	0	35.41353952	-83.25705548	Trillium simile	1
112822287	4/24/22	Kevin Metcalf	research	https://www.inaturalist.org/observations/112822287	https://inaturalist-open-data.s3.amazonaws.com/photos/190595454/medium.jpeg	1	0	35.45236075	-81.6610861	Trillium simile	0
113026247	4/26/22	Steven DM	research	https://www.inaturalist.org/observations/113026247	https://inaturalist-open-data.s3.amazonaws.com/photos/190960707/medium.jpeg	1	0	35.10529797	-82.659518	Trillium simile	1
115746784	5/1/22	Anna Wyngaarden	research	https://www.inaturalist.org/observations/115746784	https://static.inaturalist.org/photos/195355948/medium.jpg	2	0	34.56694667	-84.245225	Trillium simile	1
115840001	4/2/22		research	https://www.inaturalist.org/observations/115840001	https://static.inaturalist.org/photos/195508630/medium.jpg	2	0	35.27865376	-82.20166196	Trillium simile	1
116200829	5/8/22	Karen Lee	research	https://www.inaturalist.org/observations/116200829	https://static.inaturalist.org/photos/196123637/medium.jpg	2	0	35.29826533	-82.41299447	Trillium simile	0
116218444	4/29/22	Kristen McCord	research	https://www.inaturalist.org/observations/116218444	https://static.inaturalist.org/photos/196156622/medium.jpeg	2	0	35.63589722	-83.49318611	Trillium simile	0
116788493	4/27/22	Curtis Hansen	research	https://www.inaturalist.org/observations/116788493	https://static.inaturalist.org/photos/197173141/medium.jpg	2	0	35.71083123	-83.46550997	Trillium simile	0
144277068	4/16/10	James Kamstra	research	https://www.inaturalist.org/observations/144277068	https://static.inaturalist.org/photos/247591431/medium.jpeg	1	0	35.68648165	-83.54288957	Trillium simile	1
150965761	4/3/22	Matthew Reed	research	https://www.inaturalist.org/observations/150965761	https://static.inaturalist.org/photos/260407286/medium.jpg	1	0	35.64895	-83.56251333	Trillium simile	0
151088115	3/13/23		research	https://www.inaturalist.org/observations/151088115	https://static.inaturalist.org/photos/260637681/medium.jpg	1	0	35.37296162	-82.25472089	Trillium simile	0
151268268	3/15/23		research	https://www.inaturalist.org/observations/151268268	https://inaturalist-open-data.s3.amazonaws.com/photos/260973107/medium.jpeg	1	0	35.33756948	-82.24345001	Trillium simile	1
151340009	3/16/23	Katie Copeland	research	https://www.inaturalist.org/observations/151340009	https://static.inaturalist.org/photos/261109628/medium.jpeg	2	0	35.660805	-83.7094853	Trillium simile	1
152458993	3/26/23	3toedamphihuma	research	https://www.inaturalist.org/observations/152458993	https://inaturalist-open-data.s3.amazonaws.com/photos/263191356/medium.jpg	2	0	35.23694725	-82.20855946	Trillium simile	1
152640573	3/27/23	Jared Gorrell	research	https://www.inaturalist.org/observations/152640573	https://inaturalist-open-data.s3.amazonaws.com/photos/263523457/medium.jpeg	1	0	35.66072659	-83.70941568	Trillium simile	1
152993764	3/31/23		research	https://www.inaturalist.org/observations/152993764	https://static.inaturalist.org/photos/264183677/medium.jpg	1	0	34.84909667	-83.0843805	Trillium simile	1
153527073	4/4/23		research	https://www.inaturalist.org/observations/153527073	https://inaturalist-open-data.s3.amazonaws.com/photos/265176122/medium.jpg	1	0	35.67494087	-83.00230469	Trillium simile	1
153675301	4/5/23		research	https://www.inaturalist.org/observations/153675301	https://static.inaturalist.org/photos/265453162/medium.jpg	1	0	36.19942613	-82.09733289	Trillium simile	1
153707487	4/2/23		research	https://www.inaturalist.org/observations/153707487	https://inaturalist-open-data.s3.amazonaws.com/photos/265508266/medium.jpeg	1	0	35.30803397	-82.26577634	Trillium simile	1
154689864	4/13/23	Robin Byrne	research	https://www.inaturalist.org/observations/154689864	https://static.inaturalist.org/photos/267313691/medium.jpg	1	0	36.0208195	-82.50884167	Trillium simile	1
154986414	4/15/23		research	https://www.inaturalist.org/observations/154986414	https://inaturalist-open-data.s3.amazonaws.com/photos/268207001/medium.jpeg	1	0	35.21884066	-82.37491239	Trillium simile	1
155103943	4/14/23		research	https://www.inaturalist.org/observations/155103943	https://inaturalist-open-data.s3.amazonaws.com/photos/268066646/medium.jpg	1	0	35.636345	-83.49016667	Trillium simile	0
155134286	4/14/23		research	https://www.inaturalist.org/observations/155134286	https://inaturalist-open-data.s3.amazonaws.com/photos/268124485/medium.jpg	1	0	35.63639167	-83.48987	Trillium simile	0
155135314	4/15/23	Sarah Kelsey	research	https://www.inaturalist.org/observations/155135314	https://inaturalist-open-data.s3.amazonaws.com/photos/268126367/medium.jpeg	1	0	34.76218229	-83.94789241	Trillium simile	1
155205242	4/14/23		research	https://www.inaturalist.org/observations/155205242	https://inaturalist-open-data.s3.amazonaws.com/photos/268252511/medium.jpg	1	0	35.63639797	-83.49006797	Trillium simile	1
155307211	4/16/23	Roger Shaw	research	https://www.inaturalist.org/observations/155307211	https://inaturalist-open-data.s3.amazonaws.com/photos/268444875/medium.jpeg	1	0	35.28176634	-82.21410782	Trillium simile	1
155354268	4/4/23		research	https://www.inaturalist.org/observations/155354268	https://static.inaturalist.org/photos/268532285/medium.jpg	1	0	35.62783	-83.469445	Trillium simile	1
155427934	4/14/23	Sungrae Kim	research	https://www.inaturalist.org/observations/155427934	https://static.inaturalist.org/photos/268671365/medium.jpg	1	0	35.63651944	-83.49173056	Trillium simile	1
155837548	4/15/23	Melanie Ochs Skinner	research	https://www.inaturalist.org/observations/155837548	https://static.inaturalist.org/photos/269418172/medium.jpg	1	0	35.66077918	-83.58398198	Trillium simile	1
156109059	4/22/23	Joe Tuccillo	research	https://www.inaturalist.org/observations/156109059	https://static.inaturalist.org/photos/269901484/medium.jpg	1	0	35.59349667	-83.73532167	Trillium simile	1
156542907	4/16/23		research	https://www.inaturalist.org/observations/156542907	https://inaturalist-open-data.s3.amazonaws.com/photos/270706618/medium.jpeg	2	0	35.22404146	-82.2313841	Trillium simile	1
156657910	4/14/23		research	https://www.inaturalist.org/observations/156657910	https://inaturalist-open-data.s3.amazonaws.com/photos/270912976/medium.jpg	1	0	35.63623	-83.49243833	Trillium simile	1
157836856	4/29/23	Bob Cathie Fussell	research	https://www.inaturalist.org/observations/157836856	https://static.inaturalist.org/photos/272847995/medium.jpg	1	0	35.31321819	-82.62897	Trillium simile	1
