# Supplementary material for: Species Distribution Models Reveal Varying Degrees of Refugia From the Invasive Asian Needle Ant for Native Ants Versus Ant‐Plant Seed Dispersal Mutualisms
Source: Ecol Evol. 2025 Jan 16;15(1):e70750. doi: 10.1002/ece3.70750 (PMC11739460; doi:10.1002/ece3.70750)
Supplement: Supplementary file 22 — Appendix S22. [file ECE3-15-e70750-s011.csv]

id	observed_on	user_login	quality_grade	url	image_url	num_identification_agreements	num_identification_disagreements	latitude	longitude	scientific_name		DAM_Checked
272912	5/6/13	tiggrx	research	http://www.inaturalist.org/observations/272912	http://static.inaturalist.org/photos/337437/medium.jpg	2	0	35.679826	-83.643637	Trillium vaseyi		1
272943	5/6/13	tiggrx	research	http://www.inaturalist.org/observations/272943	http://static.inaturalist.org/photos/337477/medium.jpg	1	0	35.684573	-83.637929	Trillium vaseyi		1
693793	5/22/14	scadwell	research	http://www.inaturalist.org/observations/693793	https://inaturalist-open-data.s3.amazonaws.com/photos/870994/medium.jpg	1	0	35.353541	-83.935548	Trillium vaseyi		1
836235	5/23/10	annwf	research	http://www.inaturalist.org/observations/836235	https://inaturalist-open-data.s3.amazonaws.com/photos/1057417/medium.jpg	1	0	35.067204	-83.215356	Trillium vaseyi		1
1273290	5/16/12	eraskin	research	http://www.inaturalist.org/observations/1273290	https://inaturalist-open-data.s3.amazonaws.com/photos/1597271/medium.jpg	2	0	35.409551	-82.856243	Trillium vaseyi		1
1447993	5/2/15	wildflowerenthusiast5	research	http://www.inaturalist.org/observations/1447993	https://inaturalist-open-data.s3.amazonaws.com/photos/1792407/medium.JPG	1	0	35.637231	-83.736861	Trillium vaseyi		1
1453846	4/30/15	johnnybirder	research	http://www.inaturalist.org/observations/1453846	http://static.inaturalist.org/photos/1801964/medium.jpg	1	0	35.283752	-82.789228	Trillium vaseyi		1
1575124	6/1/15	thompsonae	research	http://www.inaturalist.org/observations/1575124	https://static.inaturalist.org/photos/1947469/medium.jpg	1	0	35.58556	-83.073701	Trillium vaseyi		0
3119615	5/7/16	whiteoak	research	http://www.inaturalist.org/observations/3119615	https://inaturalist-open-data.s3.amazonaws.com/photos/3607534/medium.jpg	1	0	35.02097941	-83.12735145	Trillium vaseyi		1
3121865	5/7/16	jtuttle	research	http://www.inaturalist.org/observations/3121865	http://static.inaturalist.org/photos/3610672/medium.jpg	1	0	35.02098333	-83.12727217	Trillium vaseyi		1
3150091	5/10/16	jtuttle	research	http://www.inaturalist.org/observations/3150091	http://static.inaturalist.org/photos/3641020/medium.jpg	1	0	35.26686064	-82.40562882	Trillium vaseyi		1
3179584	5/8/16	bendingtree	research	http://www.inaturalist.org/observations/3179584	https://inaturalist-open-data.s3.amazonaws.com/photos/3677886/medium.JPG	1	0	35.611764	-83.489545	Trillium vaseyi		1
3189987	5/7/16	marystarkp	research	http://www.inaturalist.org/observations/3189987	https://inaturalist-open-data.s3.amazonaws.com/photos/3691822/medium.jpg	2	0	35.31857687	-83.56724345	Trillium vaseyi		1
3275624	5/22/16	susansachs2	research	http://www.inaturalist.org/observations/3275624	http://static.inaturalist.org/photos/3787669/medium.jpg	1	0	35.51607606	-83.06042098	Trillium vaseyi		1
3839722	5/13/16	brad21	research	http://www.inaturalist.org/observations/3839722	http://static.inaturalist.org/photos/4494142/medium.jpeg	3	0	35.62794167	-83.20905278	Trillium vaseyi		1
3862514	5/8/16	sbetzen	research	http://www.inaturalist.org/observations/3862514	https://inaturalist-open-data.s3.amazonaws.com/photos/4526142/medium.jpg	1	0	34.90393056	-83.62636667	Trillium vaseyi		0
4695401	4/25/15	pwdeacon	research	http://www.inaturalist.org/observations/4695401	https://inaturalist-open-data.s3.amazonaws.com/photos/5692366/medium.jpeg	1	0	35.6757386	-83.541634	Trillium vaseyi		1
5055705	5/9/15	bob11	research	https://www.inaturalist.org/observations/5055705	https://static.inaturalist.org/photos/6198961/medium.jpg	1	0	35.16703333	-84.31532167	Trillium vaseyi		1
6037273	4/19/17	clintcalhoun	research	https://www.inaturalist.org/observations/6037273	https://static.inaturalist.org/photos/7561749/medium.jpg	1	0	35.5332422	-82.22137561	Trillium vaseyi		1
6155911	5/9/17	eraskin	research	https://www.inaturalist.org/observations/6155911	https://inaturalist-open-data.s3.amazonaws.com/photos/7717470/medium.jpg	1	0	35.51953791	-83.26383591	Trillium vaseyi		0
6155913	5/9/17	eraskin	research	https://www.inaturalist.org/observations/6155913	https://inaturalist-open-data.s3.amazonaws.com/photos/7717484/medium.jpg	1	0	35.51953791	-83.26383591	Trillium vaseyi		0
6176701	5/10/17	eglaeser	research	https://www.inaturalist.org/observations/6176701	https://static.inaturalist.org/photos/7749022/medium.jpg	1	0	35.1452055	-83.54910333	Trillium vaseyi		0
6247009	5/13/17	dc_chadwick	research	https://www.inaturalist.org/observations/6247009	https://inaturalist-open-data.s3.amazonaws.com/photos/7853707/medium.jpg	1	0	35.63555833	-83.74312	Trillium vaseyi		0
6293680	5/9/17	klcraig2000	research	https://www.inaturalist.org/observations/6293680	https://inaturalist-open-data.s3.amazonaws.com/photos/7922511/medium.jpg	2	0	35.129925	-84.590705	Trillium vaseyi		1
9134725	5/2/15	mike236	research	https://www.inaturalist.org/observations/9134725	https://static.inaturalist.org/photos/12346428/medium.jpg	1	0	35.19196667	-82.61978	Trillium vaseyi		1
9448654	4/13/17	cindylemon	research	https://www.inaturalist.org/observations/9448654	https://inaturalist-open-data.s3.amazonaws.com/photos/12849296/medium.jpg	1	0	34.9520451	-82.9004205	Trillium vaseyi		1
9531096	4/30/06	waterfallrich	research	https://www.inaturalist.org/observations/9531096	https://inaturalist-open-data.s3.amazonaws.com/photos/12997526/medium.jpg	1	0	35.30916252	-82.74250031	Trillium vaseyi		1
9531117	4/27/08	waterfallrich	research	https://www.inaturalist.org/observations/9531117	https://inaturalist-open-data.s3.amazonaws.com/photos/12997563/medium.jpg	1	0	35.0300567	-82.82262325	Trillium vaseyi		1
9531174	5/20/12	waterfallrich	research	https://www.inaturalist.org/observations/9531174	https://inaturalist-open-data.s3.amazonaws.com/photos/12997657/medium.jpg	1	0	35.67252289	-83.59286785	Trillium vaseyi		1
10684893	4/17/15	buffleheads	research	https://www.inaturalist.org/observations/10684893	https://inaturalist-open-data.s3.amazonaws.com/photos/14919033/medium.jpg	1	0	35.4354538	-82.76228867	Trillium vaseyi		1
11241344	4/20/18	mike236	research	https://www.inaturalist.org/observations/11241344	https://static.inaturalist.org/photos/15958723/medium.jpg	1	0	35.03306117	-82.819625	Trillium vaseyi		1
11455307	4/26/18	kristensmith27	research	https://www.inaturalist.org/observations/11455307	https://static.inaturalist.org/photos/16343316/medium.jpg	1	0	35.68377962	-83.53754478	Trillium vaseyi		1
11464099	4/26/18	pwdeacon	research	https://www.inaturalist.org/observations/11464099	https://inaturalist-open-data.s3.amazonaws.com/photos/16357925/medium.jpeg	1	0	35.68983657	-83.49977252	Trillium vaseyi		1
11473737	4/26/18	mcmermaid	research	https://www.inaturalist.org/observations/11473737	https://static.inaturalist.org/photos/16375141/medium.jpg	1	0	35.12577449	-82.57341327	Trillium vaseyi		1
11973437	4/30/18	violetii	research	https://www.inaturalist.org/observations/11973437	https://inaturalist-open-data.s3.amazonaws.com/photos/17151316/medium.jpeg	1	0	35.27681676	-82.71500322	Trillium vaseyi		1
12103552	5/3/18	rreagan	research	https://www.inaturalist.org/observations/12103552	https://static.inaturalist.org/photos/17361079/medium.jpeg	1	0	35.66723429	-83.66529073	Trillium vaseyi		1
12107966	5/3/18	mike236	research	https://www.inaturalist.org/observations/12107966	https://static.inaturalist.org/photos/17368523/medium.jpg	2	0	35.11334167	-82.62802167	Trillium vaseyi		1
12107995	5/3/18	mike236	research	https://www.inaturalist.org/observations/12107995	https://static.inaturalist.org/photos/17368564/medium.jpg	1	0	35.1146	-82.62741167	Trillium vaseyi		1
12278910	5/8/18	matthewherron	research	https://www.inaturalist.org/observations/12278910	https://inaturalist-open-data.s3.amazonaws.com/photos/17659292/medium.jpeg	1	0	35.63763225	-83.68712504	Trillium vaseyi		0
12349607	5/10/18	eglaeser	research	https://www.inaturalist.org/observations/12349607	https://static.inaturalist.org/photos/17784596/medium.jpg	2	0	35.35395833	-83.93372167	Trillium vaseyi		1
12390884	5/10/18	jennmer	research	https://www.inaturalist.org/observations/12390884	https://inaturalist-open-data.s3.amazonaws.com/photos/17856549/medium.jpeg	1	0	34.78018188	-84.70618439	Trillium vaseyi		1
12459292	5/12/18	matthewherron	research	https://www.inaturalist.org/observations/12459292	https://inaturalist-open-data.s3.amazonaws.com/photos/17975355/medium.jpeg	1	0	35.63581225	-83.74276065	Trillium vaseyi		1
12459705	5/14/18	scadwell	research	https://www.inaturalist.org/observations/12459705	https://inaturalist-open-data.s3.amazonaws.com/photos/17975992/medium.jpeg	1	0	35.80548096	-83.43583679	Trillium vaseyi		1
12543930	5/16/18	amterry3	research	https://www.inaturalist.org/observations/12543930	https://static.inaturalist.org/photos/18119147/medium.jpg	1	0	34.88975833	-83.93782	Trillium vaseyi		0
12546686	4/19/16	palustris314	research	https://www.inaturalist.org/observations/12546686	https://static.inaturalist.org/photos/18122877/medium.jpeg	1	0	35.68304941	-83.5379684	Trillium vaseyi		1
12557771	4/28/18	annwf	research	https://www.inaturalist.org/observations/12557771	https://inaturalist-open-data.s3.amazonaws.com/photos/18141818/medium.jpeg	1	0	35.01765556	-83.41277222	Trillium vaseyi		1
12575159	4/26/18	harlandalpaugh	research	https://www.inaturalist.org/observations/12575159	https://inaturalist-open-data.s3.amazonaws.com/photos/18171614/medium.jpg	1	0	35.67546349	-83.5994539	Trillium vaseyi		0
12704298	5/21/18	hbraunreiter	research	https://www.inaturalist.org/observations/12704298	https://static.inaturalist.org/photos/18394621/medium.jpg	1	0	35.11339167	-84.38485	Trillium vaseyi		1
12709371	5/5/18	ecoexplore_wnc	research	https://www.inaturalist.org/observations/12709371	https://inaturalist-open-data.s3.amazonaws.com/photos/18403098/medium.jpg	2	0	35.0451532	-83.12772247	Trillium vaseyi		1
13083824	6/2/18	thesciencecamel	research	https://www.inaturalist.org/observations/13083824	https://inaturalist-open-data.s3.amazonaws.com/photos/19059310/medium.jpg	2	0	35.43740833	-83.19553333	Trillium vaseyi		1
13225531	5/28/12	micahfreedman	research	https://www.inaturalist.org/observations/13225531	https://inaturalist-open-data.s3.amazonaws.com/photos/19343690/medium.jpg	1	0	35.19105231	-83.59994969	Trillium vaseyi		1
13247481	6/8/18	ramblinghemlock	research	https://www.inaturalist.org/observations/13247481	https://inaturalist-open-data.s3.amazonaws.com/photos/19383072/medium.jpg	1	0	35.33420052	-83.66201376	Trillium vaseyi		0
13502398	4/27/18	jduffy	research	https://www.inaturalist.org/observations/13502398	https://inaturalist-open-data.s3.amazonaws.com/photos/19833094/medium.jpg	1	0	35.611764	-83.489545	Trillium vaseyi		1
13626663	4/30/18	jduffy	research	https://www.inaturalist.org/observations/13626663	https://inaturalist-open-data.s3.amazonaws.com/photos/20055735/medium.jpg	1	0	35.7688474	-83.57667939	Trillium vaseyi		0
13632824	5/4/15	morganstickrod	research	https://www.inaturalist.org/observations/13632824	https://inaturalist-open-data.s3.amazonaws.com/photos/20066363/medium.jpeg	1	0	35.5844592	-83.07188938	Trillium vaseyi		1
19326851	5/27/18	easternredwood	research	https://www.inaturalist.org/observations/19326851	https://static.inaturalist.org/photos/29715467/medium.jpg	1	0	34.98743833	-83.59956333	Trillium vaseyi		1
22623974	4/17/19	davidhaan	research	https://www.inaturalist.org/observations/22623974	https://static.inaturalist.org/photos/35052591/medium.jpg	1	0	35.11882821	-82.5858784	Trillium vaseyi		0
22789341	4/20/19	anneturner	research	https://www.inaturalist.org/observations/22789341	https://static.inaturalist.org/photos/35318142/medium.jpeg	1	0	35.50553131	-83.3003006	Trillium vaseyi		0
22793271	4/20/19	pwdeacon	research	https://www.inaturalist.org/observations/22793271	https://inaturalist-open-data.s3.amazonaws.com/photos/35324914/medium.jpeg	1	0	35.75305176	-83.20217896	Trillium vaseyi		1
22880032	4/21/19	brooke130	research	https://www.inaturalist.org/observations/22880032	https://static.inaturalist.org/photos/35465273/medium.jpg	1	0	34.61711831	-84.15286658	Trillium vaseyi		1
22880526	4/21/19	brooke130	research	https://www.inaturalist.org/observations/22880526	https://static.inaturalist.org/photos/35466030/medium.jpg	1	0	34.62661661	-84.15120217	Trillium vaseyi		0
23007972	4/24/19	spyingnaturalist	research	https://www.inaturalist.org/observations/23007972	https://inaturalist-open-data.s3.amazonaws.com/photos/35668255/medium.jpg	1	0	35.67978333	-83.54149667	Trillium vaseyi		1
23032822	4/24/19	shueston	research	https://www.inaturalist.org/observations/23032822	https://inaturalist-open-data.s3.amazonaws.com/photos/35705983/medium.jpeg	2	0	35.68375105	-83.53738333	Trillium vaseyi		1
23073119	4/25/19	bama_botany	research	https://www.inaturalist.org/observations/23073119	https://inaturalist-open-data.s3.amazonaws.com/photos/35769724/medium.jpg	2	0	35.58583348	-83.36496533	Trillium vaseyi		0
23087977	4/25/19	naturalistjennie	research	https://www.inaturalist.org/observations/23087977	https://static.inaturalist.org/photos/35793814/medium.jpg	1	0	35.68363833	-83.537505	Trillium vaseyi		1
23115557	4/25/19	harlandalpaugh	research	https://www.inaturalist.org/observations/23115557	https://inaturalist-open-data.s3.amazonaws.com/photos/35835251/medium.jpeg	1	0	35.68374252	-83.53723145	Trillium vaseyi		0
23265989	4/26/19	kristiepwebber	research	https://www.inaturalist.org/observations/23265989	https://static.inaturalist.org/photos/36050795/medium.jpg	1	0	35.53949272	-83.49585827	Trillium vaseyi		1
23267605	4/25/19	sladuke	research	https://www.inaturalist.org/observations/23267605	https://inaturalist-open-data.s3.amazonaws.com/photos/36053004/medium.jpg	1	0	35.68363833	-83.53766667	Trillium vaseyi		1
23279184	4/25/19	txengr	research	https://www.inaturalist.org/observations/23279184	https://static.inaturalist.org/photos/36070379/medium.jpg	1	0	35.6839	-83.53756667	Trillium vaseyi		1
23282255	4/26/19	trichomanes	research	https://www.inaturalist.org/observations/23282255	https://inaturalist-open-data.s3.amazonaws.com/photos/36074905/medium.jpg	1	0	35.683575	-83.53752167	Trillium vaseyi		1
23351216	4/23/19	pwdeacon	research	https://www.inaturalist.org/observations/23351216	https://inaturalist-open-data.s3.amazonaws.com/photos/36174552/medium.jpg	1	0	35.39194115	-83.80350403	Trillium vaseyi		1
23351217	4/23/19	pwdeacon	research	https://www.inaturalist.org/observations/23351217	https://inaturalist-open-data.s3.amazonaws.com/photos/36174628/medium.jpg	1	0	35.37466032	-83.93252736	Trillium vaseyi		0
23391787	4/27/19	nparrish	research	https://www.inaturalist.org/observations/23391787	https://inaturalist-open-data.s3.amazonaws.com/photos/36229482/medium.jpg	1	0	35.69018132	-83.3958447	Trillium vaseyi		1
23495800	4/27/19	jakelly	research	https://www.inaturalist.org/observations/23495800	https://inaturalist-open-data.s3.amazonaws.com/photos/36382403/medium.jpg	1	0	35.36945527	-82.77943455	Trillium vaseyi		0
23640523	4/27/19	abmorris	research	https://www.inaturalist.org/observations/23640523	https://inaturalist-open-data.s3.amazonaws.com/photos/36594625/medium.jpeg	1	0	35.69418393	-83.39092923	Trillium vaseyi		1
23724624	4/28/19	catattack	research	https://www.inaturalist.org/observations/23724624	https://inaturalist-open-data.s3.amazonaws.com/photos/36713957/medium.jpeg	1	0	35.28129867	-82.72392768	Trillium vaseyi		1
23760982	4/27/19	rcbotany	research	https://www.inaturalist.org/observations/23760982	https://inaturalist-open-data.s3.amazonaws.com/photos/36768046/medium.jpeg	1	0	35.66001129	-83.53622437	Trillium vaseyi		1
23894550	4/28/19	curiousfamily	research	https://www.inaturalist.org/observations/23894550	https://inaturalist-open-data.s3.amazonaws.com/photos/36969214/medium.jpeg	1	0	35.29535527	-82.63887526	Trillium vaseyi		0
23894944	4/28/19	bretthopkins	research	https://www.inaturalist.org/observations/23894944	https://static.inaturalist.org/photos/36969769/medium.jpg	1	0	35.33523667	-82.76083333	Trillium vaseyi
23921038	4/27/19	mgoliver	research	https://www.inaturalist.org/observations/23921038	https://inaturalist-open-data.s3.amazonaws.com/photos/37007199/medium.jpg	2	0	35.73257432	-83.41961629	Trillium vaseyi		0
23948193	4/29/19	violetii	research	https://www.inaturalist.org/observations/23948193	https://inaturalist-open-data.s3.amazonaws.com/photos/37046331/medium.jpeg	1	0	35.2608354	-82.7143124	Trillium vaseyi
23968803	4/29/19	wanderfoot	research	https://www.inaturalist.org/observations/23968803	https://inaturalist-open-data.s3.amazonaws.com/photos/37074555/medium.jpg	1	0	35.04500961	-83.17606565	Trillium vaseyi
23975707	4/29/19	Apr-51	research	https://www.inaturalist.org/observations/23975707	https://static.inaturalist.org/photos/37127935/medium.jpg	2	0	35.29038426	-83.29599476	Trillium vaseyi		1
24057339	4/29/19	violetii	research	https://www.inaturalist.org/observations/24057339	https://inaturalist-open-data.s3.amazonaws.com/photos/37205637/medium.jpeg	1	0	35.260701	-82.7142835	Trillium vaseyi
24062672	4/27/19	mstepaniuk	research	https://www.inaturalist.org/observations/24062672	https://static.inaturalist.org/photos/37213670/medium.jpg	1	0	35.66413	-83.71359167	Trillium vaseyi
24116648	4/28/19	curiousfamily	research	https://www.inaturalist.org/observations/24116648	https://inaturalist-open-data.s3.amazonaws.com/photos/37296011/medium.jpg	1	0	35.29823359	-82.75002388	Trillium vaseyi
24239551	4/30/19	weedymccauley	research	https://www.inaturalist.org/observations/24239551	https://static.inaturalist.org/photos/37484555/medium.jpg	1	0	35.56667441	-83.34265077	Trillium vaseyi
24334611	4/28/19	sharleen_j	research	https://www.inaturalist.org/observations/24334611	https://inaturalist-open-data.s3.amazonaws.com/photos/37627079/medium.jpeg	1	0	35.12890216	-82.57522529	Trillium vaseyi
24335497	5/1/19	jenhugstrees	research	https://www.inaturalist.org/observations/24335497	https://static.inaturalist.org/photos/37628774/medium.jpeg	1	0	35.35467148	-83.93403625	Trillium vaseyi
24356826	4/27/19	bmgriffin	research	https://www.inaturalist.org/observations/24356826	https://static.inaturalist.org/photos/37664240/medium.jpg	1	0	34.88161167	-83.35556667	Trillium vaseyi
24360622	4/30/19	cindylemon	research	https://www.inaturalist.org/observations/24360622	https://inaturalist-open-data.s3.amazonaws.com/photos/37670292/medium.jpg	1	0	35.2773329	-82.7909605	Trillium vaseyi
24436442	4/26/19	mooseky	research	https://www.inaturalist.org/observations/24436442	https://inaturalist-open-data.s3.amazonaws.com/photos/37786524/medium.jpeg	1	0	35.683801	-83.537562	Trillium vaseyi
24544061	4/24/19	waterfallrich	research	https://www.inaturalist.org/observations/24544061	https://inaturalist-open-data.s3.amazonaws.com/photos/37951405/medium.jpg	2	0	35.32115485	-82.75525887	Trillium vaseyi		1
24622169	5/5/19	pinus_taeda	research	https://www.inaturalist.org/observations/24622169	https://inaturalist-open-data.s3.amazonaws.com/photos/38071884/medium.jpg	1	0	35.65980976	-83.53603776	Trillium vaseyi
24622641	5/5/19	pinus_taeda	research	https://www.inaturalist.org/observations/24622641	https://inaturalist-open-data.s3.amazonaws.com/photos/38072066/medium.jpg	1	0	35.65798291	-83.53821272	Trillium vaseyi
24626553	4/25/19	waterfallrich	research	https://www.inaturalist.org/observations/24626553	https://inaturalist-open-data.s3.amazonaws.com/photos/38078685/medium.jpg	2	0	35.59579861	-83.23262215	Trillium vaseyi		1
24631196	4/25/19	waterfallrich	research	https://www.inaturalist.org/observations/24631196	https://inaturalist-open-data.s3.amazonaws.com/photos/38085916/medium.jpg	1	0	35.59517048	-83.23356628	Trillium vaseyi
24634735	5/5/19	becky211	research	https://www.inaturalist.org/observations/24634735	https://static.inaturalist.org/photos/38091577/medium.jpeg	2	0	35.63611221	-83.73638916	Trillium vaseyi		1
24699406	5/5/19	michael694	research	https://www.inaturalist.org/observations/24699406	https://static.inaturalist.org/photos/38195438/medium.jpeg	1	0	35.51069513	-83.30348231	Trillium vaseyi
24744029	5/7/19	mtw	research	https://www.inaturalist.org/observations/24744029	https://inaturalist-open-data.s3.amazonaws.com/photos/38265294/medium.jpg	1	0	35.164975	-82.73286333	Trillium vaseyi
24751269	5/7/19	sc_beetles	research	https://www.inaturalist.org/observations/24751269	https://inaturalist-open-data.s3.amazonaws.com/photos/38276270/medium.jpeg	1	0	34.94935608	-82.80953217	Trillium vaseyi
24797583	5/8/19	mauricefrank	research	https://www.inaturalist.org/observations/24797583	https://inaturalist-open-data.s3.amazonaws.com/photos/38351175/medium.jpg	2	0	35.35398815	-83.93381501	Trillium vaseyi		0
24811124	5/7/19	jplove	research	https://www.inaturalist.org/observations/24811124	https://inaturalist-open-data.s3.amazonaws.com/photos/38373717/medium.jpg	1	0	35.05171746	-83.43033949	Trillium vaseyi
24905909	5/10/19	rangerross05	research	https://www.inaturalist.org/observations/24905909	https://inaturalist-open-data.s3.amazonaws.com/photos/38526620/medium.jpg	1	0	36.11904167	-84.46743	Trillium vaseyi
24907427	4/30/19	waterfallrich	research	https://www.inaturalist.org/observations/24907427	https://inaturalist-open-data.s3.amazonaws.com/photos/38528930/medium.jpg	2	0	35.28177897	-82.79099787	Trillium vaseyi		0
24909088	4/30/19	waterfallrich	research	https://www.inaturalist.org/observations/24909088	https://inaturalist-open-data.s3.amazonaws.com/photos/38532003/medium.jpg	1	0	35.27985505	-82.7900362	Trillium vaseyi
24911946	5/1/19	waterfallrich	research	https://www.inaturalist.org/observations/24911946	https://inaturalist-open-data.s3.amazonaws.com/photos/38537096/medium.jpg	1	0	35.37125446	-82.78181563	Trillium vaseyi
24959675	5/11/19	bimmy	research	https://www.inaturalist.org/observations/24959675	https://static.inaturalist.org/photos/38613089/medium.jpg	1	0	35.6358891	-83.7425614	Trillium vaseyi
25018263	5/6/18	kendradan	research	https://www.inaturalist.org/observations/25018263	https://static.inaturalist.org/photos/38710118/medium.jpg	1	0	35.35890769	-83.92933929	Trillium vaseyi
25046616	5/12/19	gruldo	research	https://www.inaturalist.org/observations/25046616	https://static.inaturalist.org/photos/38758160/medium.jpeg	2	0	35.29592514	-82.77884674	Trillium vaseyi		1
25106357	5/14/19	pinus_taeda	research	https://www.inaturalist.org/observations/25106357	https://inaturalist-open-data.s3.amazonaws.com/photos/38891592/medium.jpg	1	0	35.75995269	-83.115394	Trillium vaseyi
25195931	5/15/19	pnoah27	research	https://www.inaturalist.org/observations/25195931	https://inaturalist-open-data.s3.amazonaws.com/photos/39001553/medium.jpeg	1	0	35.59672028	-83.10157586	Trillium vaseyi
25284485	5/17/19	akfishmom	research	https://www.inaturalist.org/observations/25284485	https://static.inaturalist.org/photos/39145683/medium.jpeg	1	0	35.70843159	-83.39051998	Trillium vaseyi
25324922	5/18/19	murfyslaw1	research	https://www.inaturalist.org/observations/25324922	https://static.inaturalist.org/photos/39211012/medium.jpg	1	0	35.16195145	-82.60915797	Trillium vaseyi
25594075	5/20/16	brandoncorder	research	https://www.inaturalist.org/observations/25594075	https://static.inaturalist.org/photos/39659635/medium.jpg	2	0	34.98760241	-83.40451039	Trillium vaseyi		1
25597870	5/20/16	brandoncorder	research	https://www.inaturalist.org/observations/25597870	https://static.inaturalist.org/photos/39666417/medium.jpg	2	0	34.85288095	-83.57951472	Trillium vaseyi		1
25786427	5/24/19	pnoah27	research	https://www.inaturalist.org/observations/25786427	https://inaturalist-open-data.s3.amazonaws.com/photos/39976489/medium.jpeg	1	0	35.66520184	-83.05972906	Trillium vaseyi
25937422	5/25/19	dendrohk	research	https://www.inaturalist.org/observations/25937422	https://static.inaturalist.org/photos/40231878/medium.jpeg	3	0	35.34231567	-83.35484314	Trillium vaseyi		1
26074982	5/29/19	allison202	research	https://www.inaturalist.org/observations/26074982	https://static.inaturalist.org/photos/40455050/medium.jpeg	1	0	35.59132563	-83.09434813	Trillium vaseyi
26088522	5/24/19	drewscott1	research	https://www.inaturalist.org/observations/26088522	https://static.inaturalist.org/photos/40478005/medium.jpeg	1	0	35.75970459	-83.11388397	Trillium vaseyi
26478165	6/1/19	amcniff	research	https://www.inaturalist.org/observations/26478165	https://inaturalist-open-data.s3.amazonaws.com/photos/41113759/medium.jpeg	2	0	35.30372419	-83.57730888	Trillium vaseyi		0
26752657	6/10/19	bohawg	research	https://www.inaturalist.org/observations/26752657	https://inaturalist-open-data.s3.amazonaws.com/photos/41558629/medium.jpg	1	0	35.02365688	-82.76392939	Trillium vaseyi
26840810	4/27/19	laalv1	research	https://www.inaturalist.org/observations/26840810	https://inaturalist-open-data.s3.amazonaws.com/photos/41702890/medium.jpg	1	0	34.876	-83.3509	Trillium vaseyi
28097543	5/5/19	mycoweise	research	https://www.inaturalist.org/observations/28097543	https://static.inaturalist.org/photos/43774491/medium.jpg	1	0	35.15622333	-82.68771667	Trillium vaseyi
33099477	4/29/18	raremyotis	research	https://www.inaturalist.org/observations/33099477	https://inaturalist-open-data.s3.amazonaws.com/photos/51957460/medium.jpg	1	0	35.285155	-82.71084667	Trillium vaseyi
35052622	4/26/19	annkatrinrose	research	https://www.inaturalist.org/observations/35052622	https://inaturalist-open-data.s3.amazonaws.com/photos/55248617/medium.jpg	1	0	35.64489351	-83.55161524	Trillium vaseyi
35998275	5/11/16	drjatmbc	research	https://www.inaturalist.org/observations/35998275	https://inaturalist-open-data.s3.amazonaws.com/photos/56837495/medium.jpg	3	0	35.74255	-83.12197222	Trillium vaseyi		1
37590436	5/20/16	brandoncorder	research	https://www.inaturalist.org/observations/37590436	https://static.inaturalist.org/photos/59619204/medium.jpeg	3	0	34.98692872	-83.45878557	Trillium vaseyi		1
37590437	5/20/16	brandoncorder	research	https://www.inaturalist.org/observations/37590437	https://static.inaturalist.org/photos/59619207/medium.jpeg	2	0	34.82697022	-83.47201396	Trillium vaseyi		1
37722097	4/27/19	hmcook	research	https://www.inaturalist.org/observations/37722097	https://inaturalist-open-data.s3.amazonaws.com/photos/59858304/medium.jpg	1	0	35.6531943	-83.5070203	Trillium vaseyi
37859866	5/12/16	drjatmbc	research	https://www.inaturalist.org/observations/37859866	https://inaturalist-open-data.s3.amazonaws.com/photos/60098652/medium.jpeg	4	0	35.58418142	-83.02901478	Trillium vaseyi		1
38802263	5/18/19	aharperssi	research	https://www.inaturalist.org/observations/38802263	https://inaturalist-open-data.s3.amazonaws.com/photos/61726295/medium.jpg	3	0	34.81099667	-84.55801333	Trillium vaseyi		0
40860300	4/29/16	jenknight	research	https://www.inaturalist.org/observations/40860300	https://inaturalist-open-data.s3.amazonaws.com/photos/64777975/medium.jpg	2	0	35.38628056	-83.12591111	Trillium vaseyi		0
41886046	4/10/20	zirick	research	https://www.inaturalist.org/observations/41886046	https://inaturalist-open-data.s3.amazonaws.com/photos/66467866/medium.jpg	2	0	34.996905	-84.621505	Trillium vaseyi		1
41938320	4/10/20	joelvolpi	research	https://www.inaturalist.org/observations/41938320	https://static.inaturalist.org/photos/66553320/medium.jpg	2	0	34.76228333	-83.32869667	Trillium vaseyi		1
42324428	5/29/17	tammor	research	https://www.inaturalist.org/observations/42324428	https://static.inaturalist.org/photos/67197267/medium.jpg	1	0	35.168146	-82.59942	Trillium vaseyi
42327622	4/16/20	cindylemon	research	https://www.inaturalist.org/observations/42327622	https://inaturalist-open-data.s3.amazonaws.com/photos/67202634/medium.jpg	1	0	35.29170746	-82.77997122	Trillium vaseyi
42442756	4/17/20	dsiripoonsup	research	https://www.inaturalist.org/observations/42442756	https://inaturalist-open-data.s3.amazonaws.com/photos/67392993/medium.jpeg	2	0	35.29311667	-82.76376972	Trillium vaseyi		1
42679928	4/18/20	melaniev	research	https://www.inaturalist.org/observations/42679928	https://inaturalist-open-data.s3.amazonaws.com/photos/67778816/medium.jpg	1	0	34.989825	-83.55883	Trillium vaseyi
42718539	4/16/20	waterfallrich	research	https://www.inaturalist.org/observations/42718539	https://inaturalist-open-data.s3.amazonaws.com/photos/67839939/medium.jpg	2	0	35.28588028	-82.82668142	Trillium vaseyi		1
42880398	4/22/20	cbpalmer	research	https://www.inaturalist.org/observations/42880398	https://static.inaturalist.org/photos/69385619/medium.jpg	2	0	34.93990568	-83.49647502	Trillium vaseyi		1
42885231	4/22/20	arbolita	research	https://www.inaturalist.org/observations/42885231	https://inaturalist-open-data.s3.amazonaws.com/photos/68099930/medium.jpg	2	0	35.28045333	-82.84648	Trillium vaseyi		1
43111638	4/24/20	marybethsutton	research	https://www.inaturalist.org/observations/43111638	https://static.inaturalist.org/photos/68441072/medium.jpg	2	0	35.16710109	-85.29912611	Trillium vaseyi		1
43368121	4/24/20	dsiripoonsup	research	https://www.inaturalist.org/observations/43368121	https://inaturalist-open-data.s3.amazonaws.com/photos/68820500/medium.jpeg	1	0	35.24559722	-82.89687222	Trillium vaseyi
43428125	4/25/20	michael1308	research	https://www.inaturalist.org/observations/43428125	https://static.inaturalist.org/photos/68907504/medium.jpg	1	0	34.83161667	-83.40768333	Trillium vaseyi
43680960	4/26/20	shawnjen	research	https://www.inaturalist.org/observations/43680960	https://inaturalist-open-data.s3.amazonaws.com/photos/69422931/medium.jpg	1	0	35.33088333	-82.79096167	Trillium vaseyi
43726808	4/24/20	solomanders	research	https://www.inaturalist.org/observations/43726808	https://inaturalist-open-data.s3.amazonaws.com/photos/70089137/medium.jpg	1	0	35.38357446	-83.89994816	Trillium vaseyi
43805321	4/26/20	jasonmack	research	https://www.inaturalist.org/observations/43805321	https://static.inaturalist.org/photos/69475309/medium.jpeg	2	0	35.04895769	-82.84872578	Trillium vaseyi		1
43908883	4/26/20	ak13	research	https://www.inaturalist.org/observations/43908883	https://static.inaturalist.org/photos/69631802/medium.jpeg	1	0	35.36346003	-82.90291283	Trillium vaseyi
44067840	4/25/20	srbpursel	research	https://www.inaturalist.org/observations/44067840	https://inaturalist-open-data.s3.amazonaws.com/photos/69885348/medium.jpg	2	0	35.21114675	-83.14886393	Trillium vaseyi		1
44071501	4/27/20	scottc	research	https://www.inaturalist.org/observations/44071501	https://static.inaturalist.org/photos/69879430/medium.jpg	1	0	35.16523333	-84.36279167	Trillium vaseyi
44165834	4/28/20	telliquah	research	https://www.inaturalist.org/observations/44165834	https://inaturalist-open-data.s3.amazonaws.com/photos/70024234/medium.jpg	1	0	35.195729	-84.43391597	Trillium vaseyi
44176092	4/28/20	matt_eldridge	research	https://www.inaturalist.org/observations/44176092	https://static.inaturalist.org/photos/70039205/medium.jpeg	1	0	34.83791004	-83.77856221	Trillium vaseyi
44489744	5/1/20	szann	research	https://www.inaturalist.org/observations/44489744	https://inaturalist-open-data.s3.amazonaws.com/photos/70561550/medium.jpg	1	0	34.92760093	-83.42365176	Trillium vaseyi
44640669	5/2/20	ramblinchapin	research	https://www.inaturalist.org/observations/44640669	https://inaturalist-open-data.s3.amazonaws.com/photos/70773289/medium.jpeg	2	0	34.94890278	-83.82237222	Trillium vaseyi		1
44665442	5/2/20	terrll	research	https://www.inaturalist.org/observations/44665442	https://static.inaturalist.org/photos/70813120/medium.jpeg	2	0	34.8762187	-83.4027882	Trillium vaseyi		1
44676575	5/2/20	kdladyaly	research	https://www.inaturalist.org/observations/44676575	https://inaturalist-open-data.s3.amazonaws.com/photos/70831059/medium.jpg	2	0	35.437455	-84.052375	Trillium vaseyi		0
44905893	5/4/20	mdunlavey	research	https://www.inaturalist.org/observations/44905893	https://static.inaturalist.org/photos/71189430/medium.jpg	2	0	35.38848833	-83.33326667	Trillium vaseyi		1
44931322	5/4/20	stonemtnhiker	research	https://www.inaturalist.org/observations/44931322	https://inaturalist-open-data.s3.amazonaws.com/photos/71230180/medium.jpg	1	0	34.82238833	-84.451295	Trillium vaseyi
44948852	5/1/20	northganaturalist	research	https://www.inaturalist.org/observations/44948852	https://inaturalist-open-data.s3.amazonaws.com/photos/71260383/medium.jpeg	2	0	34.81837755	-84.59329024	Trillium vaseyi		1
44978889	5/3/20	gman122	research	https://www.inaturalist.org/observations/44978889	https://inaturalist-open-data.s3.amazonaws.com/photos/71305291/medium.jpeg	1	0	35.27269532	-83.92684344	Trillium vaseyi
44978907	5/3/20	gman122	research	https://www.inaturalist.org/observations/44978907	https://inaturalist-open-data.s3.amazonaws.com/photos/71308045/medium.jpeg	2	0	35.32658409	-83.84716014	Trillium vaseyi		0
45013869	5/3/20	gman122	research	https://www.inaturalist.org/observations/45013869	https://inaturalist-open-data.s3.amazonaws.com/photos/71343869/medium.jpeg	1	0	35.20735826	-83.80420057	Trillium vaseyi
45038196	5/4/20	samrapoport3	research	https://www.inaturalist.org/observations/45038196	https://inaturalist-open-data.s3.amazonaws.com/photos/71405260/medium.jpeg	2	0	34.89688889	-84.60256667	Trillium vaseyi		0
45092632	5/6/20	cindylemon	research	https://www.inaturalist.org/observations/45092632	https://inaturalist-open-data.s3.amazonaws.com/photos/71490776/medium.jpg	1	0	35.2656637	-82.8470737	Trillium vaseyi
45291682	5/6/20	waterfallrich	research	https://www.inaturalist.org/observations/45291682	https://inaturalist-open-data.s3.amazonaws.com/photos/71813183/medium.jpg	3	0	35.27909165	-82.82024483	Trillium vaseyi		1
45292550	5/8/20	maryloupowers	research	https://www.inaturalist.org/observations/45292550	https://inaturalist-open-data.s3.amazonaws.com/photos/71814578/medium.jpg	1	0	35.1044805	-82.65007833	Trillium vaseyi
45431716	5/9/20	hikinggirl	research	https://www.inaturalist.org/observations/45431716	https://inaturalist-open-data.s3.amazonaws.com/photos/72039583/medium.jpg	2	0	34.949375	-82.80970833	Trillium vaseyi		1
45436287	5/9/20	christy1127	research	https://www.inaturalist.org/observations/45436287	https://static.inaturalist.org/photos/72047676/medium.jpg	2	0	35.36507833	-82.928055	Trillium vaseyi		0
45524363	5/10/20	justin361	research	https://www.inaturalist.org/observations/45524363	https://static.inaturalist.org/photos/72188743/medium.jpg	1	0	34.907545	-83.41571167	Trillium vaseyi
45527314	5/10/20	paula340	research	https://www.inaturalist.org/observations/45527314	https://static.inaturalist.org/photos/72193144/medium.jpeg	2	0	35.393035	-83.5663941	Trillium vaseyi		1
45582580	5/9/20	andreaapplepie	research	https://www.inaturalist.org/observations/45582580	https://static.inaturalist.org/photos/72284582/medium.jpg	2	0	34.783305	-84.0594945	Trillium vaseyi		1
45618563	5/11/20	pinus_taeda	research	https://www.inaturalist.org/observations/45618563	https://inaturalist-open-data.s3.amazonaws.com/photos/72342927/medium.jpg	1	0	35.63622813	-83.74113887	Trillium vaseyi
45619681	5/11/20	tgovus	research	https://www.inaturalist.org/observations/45619681	https://inaturalist-open-data.s3.amazonaws.com/photos/72344948/medium.jpeg	2	0	34.71911873	-84.36026864	Trillium vaseyi		1
45712507	5/12/20	hikinggirl	research	https://www.inaturalist.org/observations/45712507	https://inaturalist-open-data.s3.amazonaws.com/photos/72513127/medium.jpg	1	0	35.104275	-82.661895	Trillium vaseyi
45825182	5/13/20	stonemtnhiker	research	https://www.inaturalist.org/observations/45825182	https://inaturalist-open-data.s3.amazonaws.com/photos/72677283/medium.jpg	3	0	34.82245333	-84.45136333	Trillium vaseyi		0
45825697	4/24/20	sarahduffer	research	https://www.inaturalist.org/observations/45825697	https://static.inaturalist.org/photos/72677820/medium.jpg	1	0	35.293445	-82.797395	Trillium vaseyi
45828637	5/13/20	mike236	research	https://www.inaturalist.org/observations/45828637	https://static.inaturalist.org/photos/72684359/medium.jpg	2	0	35.13739717	-82.56586333	Trillium vaseyi		1
45973398	5/15/20	zoemo	research	https://www.inaturalist.org/observations/45973398	https://static.inaturalist.org/photos/72916841/medium.jpeg	1	0	35.02339723	-83.45047809	Trillium vaseyi
46015434	5/15/20	randysmall	research	https://www.inaturalist.org/observations/46015434	https://static.inaturalist.org/photos/72981937/medium.jpg	2	0	35.63812863	-83.89753385	Trillium vaseyi		0
46051246	4/28/13	bjones7777	research	https://www.inaturalist.org/observations/46051246	https://static.inaturalist.org/photos/73040822/medium.jpg	1	0	35.753693	-83.204871	Trillium vaseyi
46088665	5/15/20	rscincssm	research	https://www.inaturalist.org/observations/46088665	https://static.inaturalist.org/photos/73100808/medium.jpg	2	0	35.23830879	-82.57997093	Trillium vaseyi		1
46154341	5/16/20	sophisticatedcaveman	research	https://www.inaturalist.org/observations/46154341	https://static.inaturalist.org/photos/73200950/medium.jpg	2	0	34.84941701	-84.43004063	Trillium vaseyi		1
46156705	5/16/20	wild_reba	research	https://www.inaturalist.org/observations/46156705	https://inaturalist-open-data.s3.amazonaws.com/photos/73204557/medium.jpg	2	0	35.67585833	-83.48742833	Trillium vaseyi		0
46233733	5/14/20	jdtaylor0221	research	https://www.inaturalist.org/observations/46233733	https://inaturalist-open-data.s3.amazonaws.com/photos/73326813/medium.jpg	2	0	35.0600695	-83.45645833	Trillium vaseyi		1
46317518	5/17/20	cmtcrayton	research	https://www.inaturalist.org/observations/46317518	https://inaturalist-open-data.s3.amazonaws.com/photos/73459199/medium.jpg	1	0	35.06519123	-83.53395464	Trillium vaseyi
46368284	5/14/20	chip58	research	https://www.inaturalist.org/observations/46368284	https://inaturalist-open-data.s3.amazonaws.com/photos/73543456/medium.jpg	2	0	35.38558833	-83.11478333	Trillium vaseyi		0
46505613	5/15/20	johngooch	research	https://www.inaturalist.org/observations/46505613	https://static.inaturalist.org/photos/75977861/medium.jpg	1	0	35.11176945	-83.33333831	Trillium vaseyi
46512118	5/18/20	carrieschewe	research	https://www.inaturalist.org/observations/46512118	https://inaturalist-open-data.s3.amazonaws.com/photos/73770744/medium.jpg	2	0	35.05760921	-83.48410146	Trillium vaseyi		1
46710042	5/7/15	onthevinenc	research	https://www.inaturalist.org/observations/46710042	https://static.inaturalist.org/photos/74082926/medium.jpg	2	0	35.26821167	-82.89647833	Trillium vaseyi		0
47030581	5/23/20	gohike77	research	https://www.inaturalist.org/observations/47030581	https://inaturalist-open-data.s3.amazonaws.com/photos/74584926/medium.jpg	2	0	35.74744481	-83.26578503	Trillium vaseyi		1
47056700	5/12/20	fluffberger	research	https://www.inaturalist.org/observations/47056700	https://inaturalist-open-data.s3.amazonaws.com/photos/74623351/medium.jpeg	2	0	35.6117644	-83.4895449	Trillium vaseyi		1
47076969	5/23/20	emilyeef	research	https://www.inaturalist.org/observations/47076969	https://inaturalist-open-data.s3.amazonaws.com/photos/74663150/medium.jpg	2	0	34.73803	-83.82911667	Trillium vaseyi		0
47132104	5/23/20	paigepritchard	research	https://www.inaturalist.org/observations/47132104	https://static.inaturalist.org/photos/74747438/medium.jpg	2	0	35.49037569	-83.23928675	Trillium vaseyi		1
47209014	5/24/20	sryan1983	research	https://www.inaturalist.org/observations/47209014	https://inaturalist-open-data.s3.amazonaws.com/photos/74870202/medium.jpg	2	0	35.23155333	-83.264695	Trillium vaseyi		1
47223951	5/23/20	toedamphihuma	research	https://www.inaturalist.org/observations/47223951	https://inaturalist-open-data.s3.amazonaws.com/photos/74895869/medium.jpg	2	0	35.37655793	-82.89411156	Trillium vaseyi		1
47265791	5/24/20	leahncrow	research	https://www.inaturalist.org/observations/47265791	https://inaturalist-open-data.s3.amazonaws.com/photos/74962538/medium.jpg	1	0	35.586555	-83.36447833	Trillium vaseyi
47311030	5/23/20	cbakerriver	research	https://www.inaturalist.org/observations/47311030	https://inaturalist-open-data.s3.amazonaws.com/photos/75032234/medium.jpg	1	0	35.76072682	-83.20035455	Trillium vaseyi
47318254	5/15/20	dr0284	research	https://www.inaturalist.org/observations/47318254	https://inaturalist-open-data.s3.amazonaws.com/photos/75040421/medium.jpeg	2	0	35.48385368	-82.74012834	Trillium vaseyi		1
47454855	5/26/20	mdunlavey	research	https://www.inaturalist.org/observations/47454855	https://static.inaturalist.org/photos/75265007/medium.jpg	1	0	35.49443833	-83.20317833	Trillium vaseyi
47460813	5/23/20	cheerfulcheech	research	https://www.inaturalist.org/observations/47460813	https://inaturalist-open-data.s3.amazonaws.com/photos/75273912/medium.jpg	2	0	35.294545	-82.77768	Trillium vaseyi		0
47558788	5/17/20	wheresellie	research	https://www.inaturalist.org/observations/47558788	https://inaturalist-open-data.s3.amazonaws.com/photos/75427747/medium.jpg	4	0	35.0387046	-82.8409301	Trillium vaseyi		1
47615260	5/26/20	kvonarb	research	https://www.inaturalist.org/observations/47615260	https://static.inaturalist.org/photos/75524931/medium.jpg	2	0	36.13280379	-84.485954	Trillium vaseyi		0
47982088	5/30/20	willkuhn	research	https://www.inaturalist.org/observations/47982088	https://inaturalist-open-data.s3.amazonaws.com/photos/76115438/medium.jpeg	2	0	35.7144138	-83.5668429	Trillium vaseyi		0
48360342	4/28/12	johneppler	research	https://www.inaturalist.org/observations/48360342	https://inaturalist-open-data.s3.amazonaws.com/photos/76729064/medium.jpg	2	0	35.68244423	-83.49039434	Trillium vaseyi		0
48560560	5/31/20	kimdent	research	https://www.inaturalist.org/observations/48560560	https://static.inaturalist.org/photos/77059605/medium.jpeg	1	0	35.582816	-83.076244	Trillium vaseyi
48696642	6/6/20	pipes2	research	https://www.inaturalist.org/observations/48696642	https://inaturalist-open-data.s3.amazonaws.com/photos/77280681/medium.jpg	1	0	35.16566858	-83.6499818	Trillium vaseyi
48845663	5/15/08	ak93	research	https://www.inaturalist.org/observations/48845663	https://inaturalist-open-data.s3.amazonaws.com/photos/77518769/medium.jpg	2	0	35.52132567	-83.19431591	Trillium vaseyi		0
49552617	5/9/20	atlasendured	research	https://www.inaturalist.org/observations/49552617	https://inaturalist-open-data.s3.amazonaws.com/photos/78666952/medium.jpg	1	0	35.52980682	-83.85456904	Trillium vaseyi
50194158	6/18/20	jjules	research	https://www.inaturalist.org/observations/50194158	https://static.inaturalist.org/photos/79706120/medium.jpg	1	0	34.76309167	-84.06832217	Trillium vaseyi
50696487	4/24/20	mdunlavey	research	https://www.inaturalist.org/observations/50696487	https://static.inaturalist.org/photos/80514705/medium.jpg	1	0	35.44225288	-83.49584822	Trillium vaseyi
51961463	4/18/20	rusty_shackleford_13	research	https://www.inaturalist.org/observations/51961463	https://inaturalist-open-data.s3.amazonaws.com/photos/82580998/medium.jpg	2	0	35.033225	-82.82041944	Trillium vaseyi		0
51961469	4/18/20	rusty_shackleford_13	research	https://www.inaturalist.org/observations/51961469	https://inaturalist-open-data.s3.amazonaws.com/photos/82581051/medium.jpg	2	0	35.03321111	-82.82044167	Trillium vaseyi		0
53035846	5/23/20	mlcombs13	research	https://www.inaturalist.org/observations/53035846	https://inaturalist-open-data.s3.amazonaws.com/photos/84338260/medium.jpg	1	0	34.75535833	-84.0293055	Trillium vaseyi
53385082	5/2/17	sawyerd33	research	https://www.inaturalist.org/observations/53385082	https://inaturalist-open-data.s3.amazonaws.com/photos/84906129/medium.jpg	1	0	35.29168333	-82.778345	Trillium vaseyi
54973166	5/15/20	danioutside	research	https://www.inaturalist.org/observations/54973166	https://inaturalist-open-data.s3.amazonaws.com/photos/87502923/medium.jpg	2	0	34.9045824	-83.4125349	Trillium vaseyi		0
57325781	5/3/20	anntkeener	research	https://www.inaturalist.org/observations/57325781	https://inaturalist-open-data.s3.amazonaws.com/photos/91428914/medium.jpg	2	0	34.40875892	-84.25645302	Trillium vaseyi		0
58017415	6/28/20	josephglass	research	https://www.inaturalist.org/observations/58017415	https://static.inaturalist.org/photos/92592639/medium.jpg	1	0	35.28506817	-82.73247919	Trillium vaseyi
58098801	5/9/20	smokeymtngal1971	research	https://www.inaturalist.org/observations/58098801	https://inaturalist-open-data.s3.amazonaws.com/photos/92725013/medium.jpeg	2	0	34.96662903	-83.11239624	Trillium vaseyi		1
58633836	9/5/20	captainnatureman	research	https://www.inaturalist.org/observations/58633836	https://static.inaturalist.org/photos/93625334/medium.jpeg	1	0	34.88190107	-83.35013119	Trillium vaseyi		0
62171039	5/15/19	georgewilliams1	research	https://www.inaturalist.org/observations/62171039	https://inaturalist-open-data.s3.amazonaws.com/photos/99578826/medium.jpeg	1	0	34.9415	-83.59538	Trillium vaseyi		0
68282850	5/8/78	herbwilson	research	https://www.inaturalist.org/observations/68282850	https://inaturalist-open-data.s3.amazonaws.com/photos/110517190/medium.jpeg	1	0	35.75419815	-81.7327666	Trillium vaseyi		0
70467620	5/1/09	z7nikon	research	https://www.inaturalist.org/observations/70467620	https://inaturalist-open-data.s3.amazonaws.com/photos/114566064/medium.jpeg	2	0	34.87559722	-83.95956111	Trillium vaseyi
70696498	4/24/19	spyingnaturalist	research	https://www.inaturalist.org/observations/70696498	https://inaturalist-open-data.s3.amazonaws.com/photos/114975717/medium.jpeg	2	0	35.68415005	-83.53768291	Trillium vaseyi
73113264	4/3/21	aredoubles	research	https://www.inaturalist.org/observations/73113264	https://inaturalist-open-data.s3.amazonaws.com/photos/119307683/medium.jpeg	1	0	35.07628889	-82.88276667	Trillium vaseyi
73363573	4/26/20	mycoweise	research	https://www.inaturalist.org/observations/73363573	https://static.inaturalist.org/photos/119762257/medium.jpg	1	0	34.94985782	-82.80925169	Trillium vaseyi
73658255	4/11/21	kenmayes	research	https://www.inaturalist.org/observations/73658255	https://static.inaturalist.org/photos/120279811/medium.jpg	2	0	36.00400555	-84.27816667	Trillium vaseyi
74452690	4/12/21	loisposey	research	https://www.inaturalist.org/observations/74452690	https://inaturalist-open-data.s3.amazonaws.com/photos/121679991/medium.jpeg	1	0	34.9655869	-82.8472715	Trillium vaseyi
74477485	4/18/21	hubertszcz	research	https://www.inaturalist.org/observations/74477485	https://static.inaturalist.org/photos/121726571/medium.jpeg	1	0	35.282792	-83.67489997	Trillium vaseyi
74594323	4/19/21	whiteoak	research	https://www.inaturalist.org/observations/74594323	https://inaturalist-open-data.s3.amazonaws.com/photos/121933166/medium.jpg	1	0	34.96376049	-82.84690614	Trillium vaseyi
74687462	4/18/21	nate_wilson	research	https://www.inaturalist.org/observations/74687462	https://inaturalist-open-data.s3.amazonaws.com/photos/122096496/medium.jpg	1	0	35.10152344	-82.64814059	Trillium vaseyi
74703703	4/19/21	jtuttle	research	https://www.inaturalist.org/observations/74703703	https://static.inaturalist.org/photos/122126863/medium.jpg	2	0	34.96367	-82.84680833	Trillium vaseyi
74757424	4/21/21	stcookson	research	https://www.inaturalist.org/observations/74757424	https://inaturalist-open-data.s3.amazonaws.com/photos/122222977/medium.jpeg	2	0	34.87822723	-83.39522552	Trillium vaseyi
74919760	4/22/21	elliannamclaughlin	research	https://www.inaturalist.org/observations/74919760	https://static.inaturalist.org/photos/122508549/medium.jpg	1	0	34.88389667	-83.35227167	Trillium vaseyi
74985829	4/18/21	gsma2020	research	https://www.inaturalist.org/observations/74985829	https://inaturalist-open-data.s3.amazonaws.com/photos/122621585/medium.jpg	1	0	35.67967	-83.54135833	Trillium vaseyi
74997873	4/22/21	micahfreedman	research	https://www.inaturalist.org/observations/74997873	https://inaturalist-open-data.s3.amazonaws.com/photos/122642632/medium.jpeg	1	0	34.94856186	-82.80788882	Trillium vaseyi
75053519	4/18/21	linaceae	research	https://www.inaturalist.org/observations/75053519	https://inaturalist-open-data.s3.amazonaws.com/photos/122741292/medium.jpg	1	0	34.96525333	-82.844925	Trillium vaseyi
75313986	4/25/21	bhorton10	research	https://www.inaturalist.org/observations/75313986	https://inaturalist-open-data.s3.amazonaws.com/photos/123196308/medium.jpeg	1	0	35.03292082	-83.01591831	Trillium vaseyi
75376869	4/24/21	woodbridge	research	https://www.inaturalist.org/observations/75376869	https://inaturalist-open-data.s3.amazonaws.com/photos/123307587/medium.jpeg	1	0	35.33044595	-83.59187138	Trillium vaseyi
75381806	4/25/21	woodbridge	research	https://www.inaturalist.org/observations/75381806	https://inaturalist-open-data.s3.amazonaws.com/photos/123316576/medium.jpeg	1	0	35.33014871	-83.59109323	Trillium vaseyi
75381879	4/25/21	woodbridge	research	https://www.inaturalist.org/observations/75381879	https://inaturalist-open-data.s3.amazonaws.com/photos/123316699/medium.jpeg	1	0	35.33007415	-83.59109604	Trillium vaseyi
75613227	4/28/21	clemsonfloyd	research	https://www.inaturalist.org/observations/75613227	https://inaturalist-open-data.s3.amazonaws.com/photos/123727900/medium.jpg	2	0	35.10393883	-82.651245	Trillium vaseyi		1
75639160	4/28/21	jfduke	research	https://www.inaturalist.org/observations/75639160	https://inaturalist-open-data.s3.amazonaws.com/photos/123775279/medium.jpg	2	0	35.75207833	-83.20601667	Trillium vaseyi
75694388	4/25/21	kriswheeler	research	https://www.inaturalist.org/observations/75694388	https://static.inaturalist.org/photos/123866388/medium.jpg	2	0	35.13467516	-82.55321662	Trillium vaseyi
75733326	4/29/21	hubertszcz	research	https://www.inaturalist.org/observations/75733326	https://static.inaturalist.org/photos/123934318/medium.jpeg	2	0	35.45621897	-83.551557	Trillium vaseyi		1
75788151	4/29/21	steeljef	research	https://www.inaturalist.org/observations/75788151	https://inaturalist-open-data.s3.amazonaws.com/photos/124020825/medium.jpg	1	0	35.6129	-82.56736667	Trillium vaseyi
75917750	5/25/20	dbond	research	https://www.inaturalist.org/observations/75917750	https://inaturalist-open-data.s3.amazonaws.com/photos/124220275/medium.jpg	1	0	35.20966823	-82.82105038	Trillium vaseyi
75922068	4/30/21	steeljef	research	https://www.inaturalist.org/observations/75922068	https://inaturalist-open-data.s3.amazonaws.com/photos/124226813/medium.jpg	1	0	35.58570833	-83.36525	Trillium vaseyi
75923105	4/30/21	steeljef	research	https://www.inaturalist.org/observations/75923105	https://inaturalist-open-data.s3.amazonaws.com/photos/124228788/medium.jpg	1	0	35.58242	-83.36918667	Trillium vaseyi
75989704	4/28/21	debm	research	https://www.inaturalist.org/observations/75989704	https://inaturalist-open-data.s3.amazonaws.com/photos/124336238/medium.jpg	1	0	35.75249268	-83.2059348	Trillium vaseyi
76239907	4/28/21	ccraige	research	https://www.inaturalist.org/observations/76239907	https://inaturalist-open-data.s3.amazonaws.com/photos/124719947/medium.jpg	1	0	35.1055125	-82.65781517	Trillium vaseyi		1
76315617	5/1/21	squiggly	research	https://www.inaturalist.org/observations/76315617	https://inaturalist-open-data.s3.amazonaws.com/photos/124838604/medium.jpg	2	0	34.49733667	-84.28226333	Trillium vaseyi
76350730	5/1/21	rachelmalmgren	research	https://www.inaturalist.org/observations/76350730	https://static.inaturalist.org/photos/124895254/medium.jpg	1	0	35.27722167	-82.71412833	Trillium vaseyi
76387380	5/1/21	kdladyaly	research	https://www.inaturalist.org/observations/76387380	https://inaturalist-open-data.s3.amazonaws.com/photos/124956519/medium.jpg	1	0	35.58020658	-84.15943818	Trillium vaseyi
76511960	5/1/21	dan137	research	https://www.inaturalist.org/observations/76511960	https://static.inaturalist.org/photos/125154325/medium.jpg	2	0	34.84987	-83.60469167	Trillium vaseyi
76725022	5/2/21	steve153	research	https://www.inaturalist.org/observations/76725022	https://static.inaturalist.org/photos/126723855/medium.jpg	1	0	35.75307833	-83.20238667	Trillium vaseyi
76775877	5/2/21	ssperaw	research	https://www.inaturalist.org/observations/76775877	https://inaturalist-open-data.s3.amazonaws.com/photos/125568302/medium.jpg	3	0	35.34562001	-83.86411998	Trillium vaseyi		1
76979075	4/18/21	lfinn1050	research	https://www.inaturalist.org/observations/76979075	https://inaturalist-open-data.s3.amazonaws.com/photos/125889864/medium.jpg	1	0	34.89598	-83.10118883	Trillium vaseyi
77100967	5/3/21	drewvandiest	research	https://www.inaturalist.org/observations/77100967	https://static.inaturalist.org/photos/140115013/medium.jpg	1	0	35.61291477	-82.56716582	Trillium vaseyi
77272684	4/30/21	buffle	research	https://www.inaturalist.org/observations/77272684	https://static.inaturalist.org/photos/126383927/medium.jpg	1	0	35.00682778	-83.5449	Trillium vaseyi
77485263	5/5/21	judithbromley7	research	https://www.inaturalist.org/observations/77485263	https://inaturalist-open-data.s3.amazonaws.com/photos/126742308/medium.jpg	2	0	35.43099134	-83.19155191	Trillium vaseyi
77519345	5/1/21	bassmattster	research	https://www.inaturalist.org/observations/77519345	https://static.inaturalist.org/photos/126784510/medium.jpg	2	0	35.01128055	-83.55697	Trillium vaseyi
77520121	5/5/21	schlofam	research	https://www.inaturalist.org/observations/77520121	https://inaturalist-open-data.s3.amazonaws.com/photos/126785784/medium.jpg	2	0	35.63944167	-83.688155	Trillium vaseyi
77687383	5/6/21	elly22	research	https://www.inaturalist.org/observations/77687383	https://static.inaturalist.org/photos/127072608/medium.jpeg	2	0	34.716	-83.800325	Trillium vaseyi
77728314	4/21/21	erin186	research	https://www.inaturalist.org/observations/77728314	https://static.inaturalist.org/photos/127144358/medium.jpeg	1	0	34.88231787	-83.35073143	Trillium vaseyi
77740719	4/28/21	henderson_nc	research	https://www.inaturalist.org/observations/77740719	https://inaturalist-open-data.s3.amazonaws.com/photos/127164255/medium.jpeg	1	0	35.2404583	-82.57539807	Trillium vaseyi
77758673	5/7/21	timbehler	research	https://www.inaturalist.org/observations/77758673	https://inaturalist-open-data.s3.amazonaws.com/photos/127195259/medium.jpg	1	0	35.61296687	-82.56743814	Trillium vaseyi
77827044	5/7/21	ladyjanaye	research	https://www.inaturalist.org/observations/77827044	https://inaturalist-open-data.s3.amazonaws.com/photos/127310956/medium.jpeg	1	0	35.24005	-83.12155833	Trillium vaseyi
77878108	5/7/21	kimdent	research	https://www.inaturalist.org/observations/77878108	https://static.inaturalist.org/photos/127398310/medium.jpeg	1	0	35.243617	-83.63978797	Trillium vaseyi
77878200	5/5/21	jonathanschnurr	research	https://www.inaturalist.org/observations/77878200	https://static.inaturalist.org/photos/127398578/medium.jpeg	1	0	34.746647	-83.78055297	Trillium vaseyi
77911151	5/7/21	fernwalker	research	https://www.inaturalist.org/observations/77911151	https://static.inaturalist.org/photos/127450285/medium.jpg	1	0	35.13246836	-84.36027032	Trillium vaseyi
77918643	5/2/21	braydenpaulk	research	https://www.inaturalist.org/observations/77918643	https://inaturalist-open-data.s3.amazonaws.com/photos/127463497/medium.jpg	1	0	35.76291639	-83.27065623	Trillium vaseyi
77948582	5/8/21	pjbcox54	research	https://www.inaturalist.org/observations/77948582	https://inaturalist-open-data.s3.amazonaws.com/photos/127513398/medium.jpg	4	0	35.56831429	-83.33982582	Trillium vaseyi		0
77948852	5/8/21	pjbcox54	research	https://www.inaturalist.org/observations/77948852	https://inaturalist-open-data.s3.amazonaws.com/photos/127513938/medium.jpg	3	0	35.56679164	-83.34140254	Trillium vaseyi		1
77948895	5/8/21	pjbcox54	research	https://www.inaturalist.org/observations/77948895	https://inaturalist-open-data.s3.amazonaws.com/photos/127514004/medium.jpg	3	0	35.56679101	-83.34135275	Trillium vaseyi		1
77954136	5/8/21	hikinggirl	research	https://www.inaturalist.org/observations/77954136	https://inaturalist-open-data.s3.amazonaws.com/photos/127522220/medium.jpg	1	0	35.12201667	-82.62782167	Trillium vaseyi
77983909	5/8/21	stonemtnhiker	research	https://www.inaturalist.org/observations/77983909	https://inaturalist-open-data.s3.amazonaws.com/photos/127573925/medium.jpg	2	0	34.936225	-84.46411167	Trillium vaseyi
77999471	5/8/21	ladyjanaye	research	https://www.inaturalist.org/observations/77999471	https://inaturalist-open-data.s3.amazonaws.com/photos/127602241/medium.jpeg	1	0	35.33470278	-83.21724722	Trillium vaseyi
78059121	5/8/21	linaceae	research	https://www.inaturalist.org/observations/78059121	https://inaturalist-open-data.s3.amazonaws.com/photos/127704682/medium.jpg	1	0	35.0604555	-82.8051	Trillium vaseyi
78059727	5/8/21	linaceae	research	https://www.inaturalist.org/observations/78059727	https://inaturalist-open-data.s3.amazonaws.com/photos/127705610/medium.jpg	1	0	35.06121117	-82.80230833	Trillium vaseyi
78084770	5/8/21	linaceae	research	https://www.inaturalist.org/observations/78084770	https://inaturalist-open-data.s3.amazonaws.com/photos/127746584/medium.jpg	1	0	35.0779805	-82.8077	Trillium vaseyi
78103831	5/9/21	jplove	research	https://www.inaturalist.org/observations/78103831	https://inaturalist-open-data.s3.amazonaws.com/photos/127779086/medium.jpg	1	0	34.98445	-83.44345	Trillium vaseyi
78132537	5/8/21	dbond	research	https://www.inaturalist.org/observations/78132537	https://inaturalist-open-data.s3.amazonaws.com/photos/127827609/medium.jpg	1	0	35.30176937	-82.737556	Trillium vaseyi
78144650	5/9/21	leana_gooriah	research	https://www.inaturalist.org/observations/78144650	https://static.inaturalist.org/photos/127848389/medium.jpg	1	0	34.991705	-83.28398	Trillium vaseyi
78149172	5/9/21	debm	research	https://www.inaturalist.org/observations/78149172	https://inaturalist-open-data.s3.amazonaws.com/photos/127855837/medium.jpg	1	0	36.13212028	-84.48033158	Trillium vaseyi
78153113	5/9/21	jherimander	research	https://www.inaturalist.org/observations/78153113	https://static.inaturalist.org/photos/127862859/medium.jpg	1	0	35.717195	-83.410995	Trillium vaseyi
78166052	5/9/21	kathygmathews	research	https://www.inaturalist.org/observations/78166052	https://static.inaturalist.org/photos/127886281/medium.jpeg	1	0	35.19903889	-83.15772222	Trillium vaseyi		0
78166239	5/9/21	kathygmathews	research	https://www.inaturalist.org/observations/78166239	https://static.inaturalist.org/photos/127886650/medium.jpeg	1	0	35.19993333	-83.15755556	Trillium vaseyi
78175292	5/9/21	theoray	research	https://www.inaturalist.org/observations/78175292	https://inaturalist-open-data.s3.amazonaws.com/photos/127902664/medium.jpeg	1	0	35.284747	-82.727029	Trillium vaseyi
78228247	5/8/21	cesarcastillo	research	https://www.inaturalist.org/observations/78228247	https://static.inaturalist.org/photos/127998047/medium.jpeg	1	0	35.35454619	-83.93430225	Trillium vaseyi
78264423	5/10/21	jenknight	research	https://www.inaturalist.org/observations/78264423	https://inaturalist-open-data.s3.amazonaws.com/photos/128060871/medium.jpeg	2	0	35.59376452	-82.50857069	Trillium vaseyi
78307719	5/8/21	dbond	research	https://www.inaturalist.org/observations/78307719	https://inaturalist-open-data.s3.amazonaws.com/photos/128138366/medium.jpg	1	0	35.25286075	-82.70008976	Trillium vaseyi
78336714	5/8/21	bonnieprincealex	research	https://www.inaturalist.org/observations/78336714	https://inaturalist-open-data.s3.amazonaws.com/photos/128190597/medium.jpg	1	0	34.83144189	-83.57915016	Trillium vaseyi
78377034	5/11/21	paula340	research	https://www.inaturalist.org/observations/78377034	https://static.inaturalist.org/photos/128259540/medium.jpeg	1	0	35.39302816	-83.5664763	Trillium vaseyi
78411259	5/11/21	joeyshaw	research	https://www.inaturalist.org/observations/78411259	https://inaturalist-open-data.s3.amazonaws.com/photos/128248171/medium.jpeg	2	0	35.69481944	-83.39057222	Trillium vaseyi
78412369	5/11/21	abmorris	research	https://www.inaturalist.org/observations/78412369	https://inaturalist-open-data.s3.amazonaws.com/photos/128321474/medium.jpeg	2	0	35.69507401	-83.39024731	Trillium vaseyi
78604032	5/11/21	abbey_n	research	https://www.inaturalist.org/observations/78604032	https://static.inaturalist.org/photos/128659697/medium.jpg	2	0	35.52006167	-83.414725	Trillium vaseyi
78625359	5/11/21	sara1504	research	https://www.inaturalist.org/observations/78625359	https://static.inaturalist.org/photos/128695691/medium.jpeg	1	0	35.18224693	-83.38065617	Trillium vaseyi
78630074	5/12/21	edlickey	research	https://www.inaturalist.org/observations/78630074	https://static.inaturalist.org/photos/128704374/medium.jpg	2	0	35.68609167	-83.53743	Trillium vaseyi
78780436	5/14/21	averyshikanai	research	https://www.inaturalist.org/observations/78780436	https://inaturalist-open-data.s3.amazonaws.com/photos/128969576/medium.jpeg	1	0	35.359082	-83.93107	Trillium vaseyi
78783164	5/14/21	jenhugstrees	research	https://www.inaturalist.org/observations/78783164	https://static.inaturalist.org/photos/128974987/medium.jpeg	1	0	35.358825	-83.9303058	Trillium vaseyi		1
78837869	5/15/21	jaxsonii	research	https://www.inaturalist.org/observations/78837869	https://inaturalist-open-data.s3.amazonaws.com/photos/129390942/medium.jpeg	1	0	35.31949114	-83.80744558	Trillium vaseyi
78838129	5/14/21	kloughran	research	https://www.inaturalist.org/observations/78838129	https://inaturalist-open-data.s3.amazonaws.com/photos/129069733/medium.jpeg	1	0	35.56702202	-83.05961211	Trillium vaseyi
78838870	5/14/21	kloughran	research	https://www.inaturalist.org/observations/78838870	https://inaturalist-open-data.s3.amazonaws.com/photos/129071198/medium.jpeg	1	0	35.48687893	-83.00722385	Trillium vaseyi
78863771	5/11/21	brucekirchoff	research	https://www.inaturalist.org/observations/78863771	https://inaturalist-open-data.s3.amazonaws.com/photos/129111904/medium.jpg	1	0	35.28062	-82.82416333	Trillium vaseyi
78869417	5/11/21	brucekirchoff	research	https://www.inaturalist.org/observations/78869417	https://inaturalist-open-data.s3.amazonaws.com/photos/129121474/medium.jpg	1	0	35.279225	-82.82428667	Trillium vaseyi
78881418	5/15/21	shirley221	research	https://www.inaturalist.org/observations/78881418	https://static.inaturalist.org/photos/129141788/medium.jpeg	1	0	34.7379499	-83.8291833	Trillium vaseyi
78896257	5/14/21	courtneyalley	research	https://www.inaturalist.org/observations/78896257	https://static.inaturalist.org/photos/129167821/medium.jpg	1	0	35.66723833	-83.66533667	Trillium vaseyi
78897540	5/15/21	stonemtnhiker	research	https://www.inaturalist.org/observations/78897540	https://inaturalist-open-data.s3.amazonaws.com/photos/129170049/medium.jpg	1	0	35.75728833	-83.27123333	Trillium vaseyi
78942668	5/15/21	thomascopeland	research	https://www.inaturalist.org/observations/78942668	https://inaturalist-open-data.s3.amazonaws.com/photos/129321087/medium.jpg	1	0	35.29552833	-82.778795	Trillium vaseyi
78972918	5/14/21	eraskin	research	https://www.inaturalist.org/observations/78972918	https://inaturalist-open-data.s3.amazonaws.com/photos/129301993/medium.jpg	1	0	35.49239083	-83.07156765	Trillium vaseyi
78972919	5/14/21	eraskin	research	https://www.inaturalist.org/observations/78972919	https://inaturalist-open-data.s3.amazonaws.com/photos/129302025/medium.jpg	1	0	35.41395455	-83.04656793	Trillium vaseyi
79007457	5/16/21	cumblidge235	research	https://www.inaturalist.org/observations/79007457	https://inaturalist-open-data.s3.amazonaws.com/photos/129361843/medium.jpg	1	0	34.9076639	-83.415004	Trillium vaseyi
79020102	5/16/21	naturalist_nate	research	https://www.inaturalist.org/observations/79020102	https://inaturalist-open-data.s3.amazonaws.com/photos/129383326/medium.jpeg	1	0	35.1699051	-82.60233644	Trillium vaseyi
79026206	5/16/21	zaqri	research	https://www.inaturalist.org/observations/79026206	https://static.inaturalist.org/photos/129394116/medium.jpg	1	0	34.90756667	-83.41507	Trillium vaseyi
79027122	5/16/21	zaqri	research	https://www.inaturalist.org/observations/79027122	https://static.inaturalist.org/photos/129395676/medium.jpg	1	0	34.90763833	-83.41488667	Trillium vaseyi		1
79043592	5/16/21	razto	research	https://www.inaturalist.org/observations/79043592	https://inaturalist-open-data.s3.amazonaws.com/photos/129423495/medium.jpeg	1	0	34.9229174	-83.8584022	Trillium vaseyi
79045397	5/16/21	meganzeger	research	https://www.inaturalist.org/observations/79045397	https://inaturalist-open-data.s3.amazonaws.com/photos/129426239/medium.jpg	1	0	35.06007783	-83.450225	Trillium vaseyi
79131708	5/16/21	kateliwal	research	https://www.inaturalist.org/observations/79131708	https://static.inaturalist.org/photos/129582004/medium.jpg	1	0	35.75785081	-83.35249718	Trillium vaseyi
79133451	5/14/21	jakelly	research	https://www.inaturalist.org/observations/79133451	https://inaturalist-open-data.s3.amazonaws.com/photos/129585285/medium.jpg	1	0	35.51585333	-83.42382	Trillium vaseyi
79147947	5/16/21	macpost	research	https://www.inaturalist.org/observations/79147947	https://inaturalist-open-data.s3.amazonaws.com/photos/129609458/medium.jpg	1	0	35.6390567	-83.6956991	Trillium vaseyi
79151350	5/12/21	joeyshaw	research	https://www.inaturalist.org/observations/79151350	https://inaturalist-open-data.s3.amazonaws.com/photos/129606139/medium.jpeg	1	0	35.60199728	-83.42265397	Trillium vaseyi
79215069	5/17/21	akfishmom	research	https://www.inaturalist.org/observations/79215069	https://static.inaturalist.org/photos/129727258/medium.jpeg	1	0	35.75311259	-83.20222845	Trillium vaseyi		1
79290462	5/14/21	woodbridge	research	https://www.inaturalist.org/observations/79290462	https://inaturalist-open-data.s3.amazonaws.com/photos/129703445/medium.jpeg	2	0	35.55992331	-83.3115309	Trillium vaseyi
79295508	5/18/21	rowanny	research	https://www.inaturalist.org/observations/79295508	https://inaturalist-open-data.s3.amazonaws.com/photos/129868848/medium.jpg	1	0	35.59271606	-83.36127794	Trillium vaseyi
79318242	5/10/21	hollyamato	research	https://www.inaturalist.org/observations/79318242	https://static.inaturalist.org/photos/129908328/medium.jpeg	1	0	34.90014444	-83.62791667	Trillium vaseyi
79318295	5/17/21	hollyamato	research	https://www.inaturalist.org/observations/79318295	https://static.inaturalist.org/photos/129908449/medium.jpeg	1	0	35.742825	-83.18881111	Trillium vaseyi
79322078	5/18/21	wwmartiniv	research	https://www.inaturalist.org/observations/79322078	https://inaturalist-open-data.s3.amazonaws.com/photos/129915984/medium.jpg	1	0	35.11945833	-82.588745	Trillium vaseyi
79325718	5/18/21	violetii	research	https://www.inaturalist.org/observations/79325718	https://static.inaturalist.org/photos/129921589/medium.jpeg	1	0	35.29364115	-82.81776965	Trillium vaseyi
79391235	5/19/21	jbird1998	research	https://www.inaturalist.org/observations/79391235	https://inaturalist-open-data.s3.amazonaws.com/photos/130038768/medium.jpeg	1	0	35.25910187	-83.07463837	Trillium vaseyi
79467607	5/19/21	ranger-rymy	research	https://www.inaturalist.org/observations/79467607	https://inaturalist-open-data.s3.amazonaws.com/photos/130160783/medium.jpg	1	0	34.902	-83.67163	Trillium vaseyi
79587050	5/20/21	mcmillsh	research	https://www.inaturalist.org/observations/79587050	https://static.inaturalist.org/photos/130369611/medium.jpg	1	0	35.35349357	-82.91749668	Trillium vaseyi
79588386	5/20/21	averyshikanai	research	https://www.inaturalist.org/observations/79588386	https://inaturalist-open-data.s3.amazonaws.com/photos/130372155/medium.jpeg	1	0	35.34256897	-83.707791	Trillium vaseyi
79592044	5/20/21	aflightandacrash	research	https://www.inaturalist.org/observations/79592044	https://static.inaturalist.org/photos/130378638/medium.jpg	1	0	35.16344511	-82.61935585	Trillium vaseyi
79598795	5/5/21	lilymg728	research	https://www.inaturalist.org/observations/79598795	https://inaturalist-open-data.s3.amazonaws.com/photos/130390942/medium.jpeg	1	0	34.91900615	-83.11215296	Trillium vaseyi		1
79604400	5/20/21	swafford	research	https://www.inaturalist.org/observations/79604400	https://inaturalist-open-data.s3.amazonaws.com/photos/130395534/medium.png	1	0	35.07648045	-83.62824854	Trillium vaseyi
79649540	5/17/21	leanne44	research	https://www.inaturalist.org/observations/79649540	https://inaturalist-open-data.s3.amazonaws.com/photos/130476946/medium.jpeg	2	0	34.7719111	-83.8279576	Trillium vaseyi
79711206	5/16/21	jmounger	research	https://www.inaturalist.org/observations/79711206	https://static.inaturalist.org/photos/130579001/medium.jpg	1	0	35.33261425	-83.83537346	Trillium vaseyi
79725133	5/21/21	mskinnervt	research	https://www.inaturalist.org/observations/79725133	https://inaturalist-open-data.s3.amazonaws.com/photos/130607222/medium.jpg	1	0	35.604363	-83.11527915	Trillium vaseyi
79783366	5/22/21	stevelewis2	research	https://www.inaturalist.org/observations/79783366	https://static.inaturalist.org/photos/130705173/medium.jpg	1	0	34.96012355	-82.82148336	Trillium vaseyi
79818055	5/18/21	randytoad	research	https://www.inaturalist.org/observations/79818055	https://static.inaturalist.org/photos/130762588/medium.jpg	1	0	34.90684167	-83.41521167	Trillium vaseyi
79867935	5/22/21	kcross7	research	https://www.inaturalist.org/observations/79867935	https://static.inaturalist.org/photos/130863726/medium.jpg	1	0	34.70406351	-83.98598674	Trillium vaseyi
79877105	5/22/21	telliquah	research	https://www.inaturalist.org/observations/79877105	https://inaturalist-open-data.s3.amazonaws.com/photos/130866682/medium.jpeg	1	0	35.29852497	-84.044426	Trillium vaseyi
79933049	5/23/21	maccam2021	research	https://www.inaturalist.org/observations/79933049	https://inaturalist-open-data.s3.amazonaws.com/photos/130962643/medium.jpeg	2	0	34.72622299	-83.8395462	Trillium vaseyi
80101330	5/19/21	gypsynewtons	research	https://www.inaturalist.org/observations/80101330	https://inaturalist-open-data.s3.amazonaws.com/photos/131256815/medium.jpg	2	0	35.57919667	-83.32139667	Trillium vaseyi
80197124	5/7/21	rayknight	research	https://www.inaturalist.org/observations/80197124	https://inaturalist-open-data.s3.amazonaws.com/photos/131422781/medium.jpeg	1	0	34.76307297	-83.71228027	Trillium vaseyi		1
80231689	5/22/21	joy5	research	https://www.inaturalist.org/observations/80231689	https://static.inaturalist.org/photos/131484443/medium.jpeg	1	0	35.0759639	-83.2878686	Trillium vaseyi
80231815	5/22/21	joy5	research	https://www.inaturalist.org/observations/80231815	https://static.inaturalist.org/photos/131484655/medium.jpeg	1	0	35.0760164	-83.2879029	Trillium vaseyi
80281934	5/25/21	susansachs2	research	https://www.inaturalist.org/observations/80281934	https://static.inaturalist.org/photos/131569899/medium.jpg	1	0	35.5535527	-83.0429994	Trillium vaseyi
80357147	5/24/21	thisdavejohnson	research	https://www.inaturalist.org/observations/80357147	https://static.inaturalist.org/photos/131698719/medium.jpg	1	0	35.33904423	-83.37180428	Trillium vaseyi
80365021	5/26/21	noahhackney	research	https://www.inaturalist.org/observations/80365021	https://inaturalist-open-data.s3.amazonaws.com/photos/131711697/medium.jpg	1	0	35.33088768	-83.44295309	Trillium vaseyi
80403872	5/23/21	wangjoes	research	https://www.inaturalist.org/observations/80403872	https://inaturalist-open-data.s3.amazonaws.com/photos/131778112/medium.jpg	2	0	34.775745	-83.82630833	Trillium vaseyi
80435740	5/23/21	horacezeng	research	https://www.inaturalist.org/observations/80435740	https://static.inaturalist.org/photos/131834209/medium.jpg	2	0	34.63200333	-84.180345	Trillium vaseyi
80441080	5/15/21	notacluegal	research	https://www.inaturalist.org/observations/80441080	https://inaturalist-open-data.s3.amazonaws.com/photos/131844383/medium.jpeg	1	0	34.61606497	-84.20429097	Trillium vaseyi
80507017	5/27/21	amandarobinson2	research	https://www.inaturalist.org/observations/80507017	https://static.inaturalist.org/photos/131957994/medium.jpeg	1	0	35.52405575	-83.03483113	Trillium vaseyi
80540899	5/20/21	a_laughlin	research	https://www.inaturalist.org/observations/80540899	https://inaturalist-open-data.s3.amazonaws.com/photos/132017940/medium.jpeg	1	0	35.55082321	-83.33040619	Trillium vaseyi		1
80558524	5/27/21	hollyk11	research	https://www.inaturalist.org/observations/80558524	https://inaturalist-open-data.s3.amazonaws.com/photos/132049265/medium.jpeg	1	0	35.46203333	-83.56552778	Trillium vaseyi
80639243	5/28/21	aprilmyers	research	https://www.inaturalist.org/observations/80639243	https://static.inaturalist.org/photos/132179966/medium.jpg	1	0	35.28239162	-82.9097248	Trillium vaseyi
80699991	5/26/21	rarecatsnake	research	https://www.inaturalist.org/observations/80699991	https://inaturalist-open-data.s3.amazonaws.com/photos/132291655/medium.jpg	1	0	35.6315384	-83.00071682	Trillium vaseyi
80739786	5/29/21	hakie	research	https://www.inaturalist.org/observations/80739786	https://inaturalist-open-data.s3.amazonaws.com/photos/132437940/medium.jpg	1	0	34.82698073	-84.5826939	Trillium vaseyi
80764420	5/29/21	hakie	research	https://www.inaturalist.org/observations/80764420	https://inaturalist-open-data.s3.amazonaws.com/photos/132441328/medium.jpg	2	0	34.84109682	-84.59403389	Trillium vaseyi
80828064	5/27/21	destes	research	https://www.inaturalist.org/observations/80828064	https://inaturalist-open-data.s3.amazonaws.com/photos/132513784/medium.jpg	1	0	35.0760195	-83.28762	Trillium vaseyi
80828325	5/26/21	milopyne	research	https://www.inaturalist.org/observations/80828325	https://inaturalist-open-data.s3.amazonaws.com/photos/132514142/medium.jpg	1	0	35.358875	-83.93038	Trillium vaseyi
80879489	5/29/21	valerie_bradford	research	https://www.inaturalist.org/observations/80879489	https://static.inaturalist.org/photos/132614802/medium.jpeg	1	0	34.9064655	-83.40777898	Trillium vaseyi
80884918	5/18/21	nancyloupa	research	https://www.inaturalist.org/observations/80884918	https://inaturalist-open-data.s3.amazonaws.com/photos/132605290/medium.jpeg	1	0	35.6130503	-83.5531537	Trillium vaseyi		0
80927383	5/29/21	stellataylor	research	https://www.inaturalist.org/observations/80927383	https://static.inaturalist.org/photos/132682640/medium.jpg	1	0	35.364055	-82.81855	Trillium vaseyi
80960901	5/30/21	hannahtodd3	research	https://www.inaturalist.org/observations/80960901	https://static.inaturalist.org/photos/132740291/medium.jpeg	1	0	35.33633516	-82.76003235	Trillium vaseyi
80988022	5/24/21	milopyne	research	https://www.inaturalist.org/observations/80988022	https://inaturalist-open-data.s3.amazonaws.com/photos/132788787/medium.jpg	1	0	35.67909167	-83.59697	Trillium vaseyi
81123865	5/30/21	jenniferstonekingstewart	research	https://www.inaturalist.org/observations/81123865	https://static.inaturalist.org/photos/133027639/medium.jpg	1	0	35.61692561	-83.09750931	Trillium vaseyi		1
81421047	5/19/21	psweet	research	https://www.inaturalist.org/observations/81421047	https://inaturalist-open-data.s3.amazonaws.com/photos/133548637/medium.jpg	1	0	35.51922618	-83.31283581	Trillium vaseyi
81489987	5/27/21	janetwright	research	https://www.inaturalist.org/observations/81489987	https://static.inaturalist.org/photos/133664480/medium.jpeg	1	0	35.07595	-83.28789444	Trillium vaseyi
81510328	6/17/01	scottranger	research	https://www.inaturalist.org/observations/81510328	https://inaturalist-open-data.s3.amazonaws.com/photos/133704643/medium.jpg	1	0	35.75166679	-83.21025087	Trillium vaseyi
81523184	5/30/21	tworm	research	https://www.inaturalist.org/observations/81523184	https://inaturalist-open-data.s3.amazonaws.com/photos/133727771/medium.jpeg	2	0	35.1983893	-83.007942	Trillium vaseyi
81597516	5/30/21	zeldacantrell	research	https://www.inaturalist.org/observations/81597516	https://static.inaturalist.org/photos/133845317/medium.jpg	2	0	34.71780333	-83.80273333	Trillium vaseyi		0
81615804	6/4/21	whatch11	research	https://www.inaturalist.org/observations/81615804	https://static.inaturalist.org/photos/133873569/medium.jpg	1	0	34.94177895	-83.92021155	Trillium vaseyi
81640598	6/4/21	kimdent	research	https://www.inaturalist.org/observations/81640598	https://static.inaturalist.org/photos/133918287/medium.jpeg	1	0	35.34851497	-82.80487397	Trillium vaseyi
81787958	6/5/21	morelhunter	research	https://www.inaturalist.org/observations/81787958	https://inaturalist-open-data.s3.amazonaws.com/photos/134170313/medium.jpeg	1	0	35.41641227	-83.01742854	Trillium vaseyi
82056994	5/20/21	chrgyr	research	https://www.inaturalist.org/observations/82056994	https://inaturalist-open-data.s3.amazonaws.com/photos/134644030/medium.jpeg	1	0	34.61606111	-84.20453611	Trillium vaseyi
82147019	6/4/21	whalend	research	https://www.inaturalist.org/observations/82147019	https://inaturalist-open-data.s3.amazonaws.com/photos/134803239/medium.jpg	1	0	35.29601318	-82.96803493	Trillium vaseyi		1
82202876	6/8/21	ladyjanaye	research	https://www.inaturalist.org/observations/82202876	https://inaturalist-open-data.s3.amazonaws.com/photos/134896947/medium.jpg	1	0	35.33467778	-83.21725556	Trillium vaseyi
82497483	5/23/20	mycoweise	research	https://www.inaturalist.org/observations/82497483	https://static.inaturalist.org/photos/135404716/medium.jpg	1	0	35.6397086	-83.53362043	Trillium vaseyi
82649113	6/5/21	rabbiter	research	https://www.inaturalist.org/observations/82649113	https://inaturalist-open-data.s3.amazonaws.com/photos/135672536/medium.jpeg	1	0	35.58268764	-83.07604158	Trillium vaseyi
83790664	5/15/21	erinhadjidakis	research	https://www.inaturalist.org/observations/83790664	https://inaturalist-open-data.s3.amazonaws.com/photos/137645379/medium.jpg	1	0	34.904595	-83.41292	Trillium vaseyi		0
85147160	5/29/21	mattscparks	research	https://www.inaturalist.org/observations/85147160	https://inaturalist-open-data.s3.amazonaws.com/photos/140047852/medium.jpeg	1	0	35.58278611	-83.07611111	Trillium vaseyi
85405007	6/23/21	susteph	research	https://www.inaturalist.org/observations/85405007	https://static.inaturalist.org/photos/140514003/medium.jpg	2	0	35.582895	-83.07618617	Trillium vaseyi
86776112	5/21/05	scottranger	research	https://www.inaturalist.org/observations/86776112	https://inaturalist-open-data.s3.amazonaws.com/photos/143010848/medium.jpg	1	0	35.67467182	-83.39800006	Trillium vaseyi		0
86777994	5/22/05	scottranger	research	https://www.inaturalist.org/observations/86777994	https://inaturalist-open-data.s3.amazonaws.com/photos/143014738/medium.jpg	1	0	35.74448937	-83.1192678	Trillium vaseyi
86903341	5/7/11	linaceae	research	https://www.inaturalist.org/observations/86903341	https://inaturalist-open-data.s3.amazonaws.com/photos/143242227/medium.jpg	1	0	35.03244	-83.01407	Trillium vaseyi
87262478	5/11/21	jabbott	research	https://www.inaturalist.org/observations/87262478	https://inaturalist-open-data.s3.amazonaws.com/photos/143840787/medium.jpg	1	0	35.35419275	-83.93440358	Trillium vaseyi
87742732	5/17/21	forestseasons	research	https://www.inaturalist.org/observations/87742732	https://inaturalist-open-data.s3.amazonaws.com/photos/144679235/medium.jpeg	1	0	35.66850522	-83.5925532	Trillium vaseyi
91438658	8/16/21	mjpapay	research	https://www.inaturalist.org/observations/91438658	https://inaturalist-open-data.s3.amazonaws.com/photos/151248441/medium.jpg	1	0	35.18170147	-83.43467827	Trillium vaseyi
94392463	5/15/21	dangermurray	research	https://www.inaturalist.org/observations/94392463	https://inaturalist-open-data.s3.amazonaws.com/photos/156571286/medium.jpg	2	0	35.75926389	-83.10748056	Trillium vaseyi
103612276	4/30/10	david99	research	https://www.inaturalist.org/observations/103612276	https://inaturalist-open-data.s3.amazonaws.com/photos/173453616/medium.jpg	2	0	36.21763096	-84.28739261	Trillium vaseyi
105344187	5/23/21	northernskye	research	https://www.inaturalist.org/observations/105344187	https://static.inaturalist.org/photos/176733003/medium.jpg	2	0	35.05240556	-83.49835	Trillium vaseyi
106320924	5/1/21	mdunlavey	research	https://www.inaturalist.org/observations/106320924	https://static.inaturalist.org/photos/178582403/medium.jpg	1	0	35.38870333	-83.33312167	Trillium vaseyi
106381338	5/23/10	squamatologist	research	https://www.inaturalist.org/observations/106381338	https://inaturalist-open-data.s3.amazonaws.com/photos/178694730/medium.jpg	1	0	35.039905	-83.454036	Trillium vaseyi
107530813	5/6/17	rachellayne149	research	https://www.inaturalist.org/observations/107530813	https://inaturalist-open-data.s3.amazonaws.com/photos/180869939/medium.jpg	1	0	34.70849567	-83.80875201	Trillium vaseyi
110668906	5/9/21	lisasquires	research	https://www.inaturalist.org/observations/110668906	https://inaturalist-open-data.s3.amazonaws.com/photos/186731223/medium.jpeg	1	0	35.30344	-82.864297	Trillium vaseyi
111499820	4/9/22	gman122	research	https://www.inaturalist.org/observations/111499820	https://inaturalist-open-data.s3.amazonaws.com/photos/188223888/medium.jpeg	1	0	34.92389389	-82.835551	Trillium vaseyi
111653241	4/16/22	lorigup	research	https://www.inaturalist.org/observations/111653241	https://inaturalist-open-data.s3.amazonaws.com/photos/188511443/medium.jpg	3	0	36.00510245	-84.27670218	Trillium vaseyi		0
111653717	4/16/22	lorigup	research	https://www.inaturalist.org/observations/111653717	https://inaturalist-open-data.s3.amazonaws.com/photos/188566903/medium.jpg	3	0	36.0050867	-84.27665269	Trillium vaseyi		1
111690548	4/16/22	finzelflowers	research	https://www.inaturalist.org/observations/111690548	https://inaturalist-open-data.s3.amazonaws.com/photos/202077109/medium.jpeg	2	0	34.76254167	-83.71223333	Trillium vaseyi
111848119	4/16/22	lucanus95	research	https://www.inaturalist.org/observations/111848119	https://inaturalist-open-data.s3.amazonaws.com/photos/188862898/medium.jpeg	1	0	34.805132	-84.575068	Trillium vaseyi
111989153	4/18/22	sarahcarline	research	https://www.inaturalist.org/observations/111989153	https://inaturalist-open-data.s3.amazonaws.com/photos/189119638/medium.jpeg	1	0	34.71795778	-83.80422097	Trillium vaseyi
112075665	4/19/22	mjpapay	research	https://www.inaturalist.org/observations/112075665	https://inaturalist-open-data.s3.amazonaws.com/photos/189279019/medium.jpeg	2	0	35.04772596	-83.48816558	Trillium vaseyi
112186318	4/20/22	jakobesk	research	https://www.inaturalist.org/observations/112186318	https://inaturalist-open-data.s3.amazonaws.com/photos/189477683/medium.jpg	1	0	34.95991334	-82.82147135	Trillium vaseyi		0
112354974	4/21/22	whiteoak	research	https://www.inaturalist.org/observations/112354974	https://inaturalist-open-data.s3.amazonaws.com/photos/189780740/medium.jpg	1	0	35.05909405	-82.88967769	Trillium vaseyi
112471883	4/22/22	botanylicious	research	https://www.inaturalist.org/observations/112471883	https://inaturalist-open-data.s3.amazonaws.com/photos/189972906/medium.jpeg	1	0	34.86984123	-83.28179917	Trillium vaseyi		1
112572961	4/22/22	ivy15	research	https://www.inaturalist.org/observations/112572961	https://static.inaturalist.org/photos/190147424/medium.jpg	1	0	35.305	-82.74171333	Trillium vaseyi
112708533	4/24/22	mjpapay	research	https://www.inaturalist.org/observations/112708533	https://inaturalist-open-data.s3.amazonaws.com/photos/190390963/medium.jpeg	1	0	35.16635834	-83.50210658	Trillium vaseyi
112717967	4/24/22	mjpapay	research	https://www.inaturalist.org/observations/112717967	https://inaturalist-open-data.s3.amazonaws.com/photos/190407152/medium.jpeg	2	0	35.06918658	-83.59910315	Trillium vaseyi		0
112741969	4/24/22	gman122	research	https://www.inaturalist.org/observations/112741969	https://inaturalist-open-data.s3.amazonaws.com/photos/190448114/medium.jpeg	2	0	35.76904923	-83.23744779	Trillium vaseyi		1
112741972	4/24/22	gman122	research	https://www.inaturalist.org/observations/112741972	https://inaturalist-open-data.s3.amazonaws.com/photos/190448158/medium.jpeg	1	0	35.70498238	-83.33081689	Trillium vaseyi
112741974	4/24/22	gman122	research	https://www.inaturalist.org/observations/112741974	https://inaturalist-open-data.s3.amazonaws.com/photos/190448395/medium.jpeg	1	0	35.73414369	-83.38493271	Trillium vaseyi
112741975	4/24/22	gman122	research	https://www.inaturalist.org/observations/112741975	https://inaturalist-open-data.s3.amazonaws.com/photos/190448715/medium.jpeg	2	0	35.75384791	-83.20201312	Trillium vaseyi
112750654	4/18/22	mtaylor72ghs	research	https://www.inaturalist.org/observations/112750654	https://inaturalist-open-data.s3.amazonaws.com/photos/190464615/medium.jpg	1	0	35.01400278	-82.83998	Trillium vaseyi
112953912	4/25/22	mjpapay	research	https://www.inaturalist.org/observations/112953912	https://inaturalist-open-data.s3.amazonaws.com/photos/190834767/medium.jpeg	3	0	34.88900723	-83.59115106	Trillium vaseyi		0
112978164	4/26/22	mjpapay	research	https://www.inaturalist.org/observations/112978164	https://inaturalist-open-data.s3.amazonaws.com/photos/190877535/medium.jpeg	2	0	35.102444	-83.46455599	Trillium vaseyi
113025072	4/26/22	steven_dm	research	https://www.inaturalist.org/observations/113025072	https://inaturalist-open-data.s3.amazonaws.com/photos/190958690/medium.jpeg	1	0	35.10434997	-82.64761697	Trillium vaseyi
113025905	4/26/22	steven_dm	research	https://www.inaturalist.org/observations/113025905	https://inaturalist-open-data.s3.amazonaws.com/photos/190960087/medium.jpeg	2	0	35.103799	-82.65148897	Trillium vaseyi
113026627	4/26/22	laliaria	research	https://www.inaturalist.org/observations/113026627	https://static.inaturalist.org/photos/190961478/medium.jpg	1	0	35.516695	-83.32685833	Trillium vaseyi
113071753	4/26/22	primada	research	https://www.inaturalist.org/observations/113071753	https://inaturalist-open-data.s3.amazonaws.com/photos/191043742/medium.jpg	1	0	34.76228752	-83.71209213	Trillium vaseyi
113101378	4/27/22	camcc	research	https://www.inaturalist.org/observations/113101378	https://static.inaturalist.org/photos/191093681/medium.jpg	1	0	35.75734233	-83.27118624	Trillium vaseyi
113271853	4/28/22	anne1314	research	https://www.inaturalist.org/observations/113271853	https://static.inaturalist.org/photos/191393941/medium.jpeg	1	0	35.6804553	-83.4907912	Trillium vaseyi
113278293	4/28/22	mabrybiggs	research	https://www.inaturalist.org/observations/113278293	https://static.inaturalist.org/photos/191407641/medium.jpg	1	0	35.58373333	-83.36776667	Trillium vaseyi
113365422	4/28/22	willkuhn	research	https://www.inaturalist.org/observations/113365422	https://inaturalist-open-data.s3.amazonaws.com/photos/191547331/medium.jpeg	2	0	35.5198526	-83.3095497	Trillium vaseyi		1
113397096	4/28/22	geneh295	research	https://www.inaturalist.org/observations/113397096	https://inaturalist-open-data.s3.amazonaws.com/photos/191593640/medium.jpg	1	0	35.20495333	-83.1602695	Trillium vaseyi
113446149	4/28/22	janetwright	research	https://www.inaturalist.org/observations/113446149	https://static.inaturalist.org/photos/191663111/medium.jpeg	1	0	35.51993056	-83.30964722	Trillium vaseyi		1
113589886	4/29/22	passalus_prime	research	https://www.inaturalist.org/observations/113589886	https://static.inaturalist.org/photos/192827318/medium.jpg	1	0	35.30505503	-82.79007484	Trillium vaseyi
113621337	4/29/22	smnoble	research	https://www.inaturalist.org/observations/113621337	https://static.inaturalist.org/photos/191955883/medium.jpg	1	0	35.71511707	-83.49980322	Trillium vaseyi
113633660	4/29/22	travelaunt	research	https://www.inaturalist.org/observations/113633660	https://static.inaturalist.org/photos/191967997/medium.jpg	1	0	35.659695	-83.53610333	Trillium vaseyi
113671200	4/29/22	mepjames	research	https://www.inaturalist.org/observations/113671200	https://inaturalist-open-data.s3.amazonaws.com/photos/192032485/medium.jpg	1	0	35.67989667	-83.492325	Trillium vaseyi
113797806	4/30/22	mjkurz	research	https://www.inaturalist.org/observations/113797806	https://inaturalist-open-data.s3.amazonaws.com/photos/192230210/medium.jpeg	1	0	36.00490556	-84.27301111	Trillium vaseyi
113873790	4/30/22	mjkurz	research	https://www.inaturalist.org/observations/113873790	https://inaturalist-open-data.s3.amazonaws.com/photos/192343708/medium.jpeg	1	0	36.00476944	-84.2788	Trillium vaseyi
114017423	4/30/22	keysbirdgirl	research	https://www.inaturalist.org/observations/114017423	https://inaturalist-open-data.s3.amazonaws.com/photos/192574985/medium.jpeg	1	0	34.86529892	-84.59221209	Trillium vaseyi
114023287	4/30/22	captainnatureman	research	https://www.inaturalist.org/observations/114023287	https://static.inaturalist.org/photos/192584727/medium.jpeg	1	0	34.75745747	-83.21758717	Trillium vaseyi		0
114053811	4/30/22	dannielleboyd	research	https://www.inaturalist.org/observations/114053811	https://inaturalist-open-data.s3.amazonaws.com/photos/192636549/medium.jpeg	1	0	34.74573135	-83.78160858	Trillium vaseyi
114181226	4/30/22	birdygirls	research	https://www.inaturalist.org/observations/114181226	https://static.inaturalist.org/photos/192843675/medium.jpeg	1	0	35.22268677	-83.15492249	Trillium vaseyi		0
114207456	4/29/22	georgia186	research	https://www.inaturalist.org/observations/114207456	https://static.inaturalist.org/photos/192883039/medium.jpeg	1	0	34.76417836	-83.71230528	Trillium vaseyi		1
114212051	4/30/22	marykaylynch	research	https://www.inaturalist.org/observations/114212051	https://inaturalist-open-data.s3.amazonaws.com/photos/192890523/medium.jpg	1	0	35.72533	-83.40548667	Trillium vaseyi
114221929	4/29/22	gizzardscout	research	https://www.inaturalist.org/observations/114221929	https://inaturalist-open-data.s3.amazonaws.com/photos/192904700/medium.jpeg	1	0	35.65253398	-83.76204226	Trillium vaseyi		1
114355311	4/30/22	caradelsol	research	https://www.inaturalist.org/observations/114355311	https://inaturalist-open-data.s3.amazonaws.com/photos/193114564/medium.jpeg	1	0	34.78156	-84.5896997	Trillium vaseyi
114437199	4/28/22	wildlandblogger	research	https://www.inaturalist.org/observations/114437199	https://inaturalist-open-data.s3.amazonaws.com/photos/193239967/medium.jpeg	1	0	35.68378713	-83.53758984	Trillium vaseyi		0
114455734	5/1/22	laramie4	research	https://www.inaturalist.org/observations/114455734	https://static.inaturalist.org/photos/193273905/medium.jpg	1	0	35.13022566	-84.59040578	Trillium vaseyi		1
114473578	4/29/22	mikaelawilliams	research	https://www.inaturalist.org/observations/114473578	https://static.inaturalist.org/photos/193302258/medium.jpg	1	0	35.72528833	-83.40546333	Trillium vaseyi
114497697	5/1/22	rykela	research	https://www.inaturalist.org/observations/114497697	https://inaturalist-open-data.s3.amazonaws.com/photos/193342543/medium.jpeg	1	0	35.225956	-82.802733	Trillium vaseyi		0
114500708	5/1/22	rykela	research	https://www.inaturalist.org/observations/114500708	https://inaturalist-open-data.s3.amazonaws.com/photos/193458712/medium.jpeg	2	0	35.22023683	-82.7984589	Trillium vaseyi		1
114682773	4/30/22	gman122	research	https://www.inaturalist.org/observations/114682773	https://inaturalist-open-data.s3.amazonaws.com/photos/193470316/medium.jpeg	1	0	35.52039791	-83.09190846	Trillium vaseyi		0
114682788	4/30/22	gman122	research	https://www.inaturalist.org/observations/114682788	https://inaturalist-open-data.s3.amazonaws.com/photos/193470804/medium.jpeg	1	0	35.43441531	-83.12379016	Trillium vaseyi
114763888	5/2/22	sdr55	research	https://www.inaturalist.org/observations/114763888	https://inaturalist-open-data.s3.amazonaws.com/photos/193757610/medium.jpeg	1	0	35.66394722	-83.71260833	Trillium vaseyi
114853098	4/30/22	leslieb85	research	https://www.inaturalist.org/observations/114853098	https://static.inaturalist.org/photos/193895551/medium.jpeg	1	0	34.7816507	-84.59015977	Trillium vaseyi
114882334	4/30/22	boletejones	research	https://www.inaturalist.org/observations/114882334	https://inaturalist-open-data.s3.amazonaws.com/photos/193941490/medium.jpg	1	0	35.05493908	-83.43714128	Trillium vaseyi
114934292	4/30/22	cwshaw	research	https://www.inaturalist.org/observations/114934292	https://inaturalist-open-data.s3.amazonaws.com/photos/194025063/medium.jpeg	1	0	35.69255269	-83.5021885	Trillium vaseyi		0
115196963	4/30/22	gaforestwatch	research	https://www.inaturalist.org/observations/115196963	https://inaturalist-open-data.s3.amazonaws.com/photos/194441052/medium.jpeg	1	0	34.90319722	-83.67066944	Trillium vaseyi
115197032	4/30/22	gaforestwatch	research	https://www.inaturalist.org/observations/115197032	https://inaturalist-open-data.s3.amazonaws.com/photos/194446428/medium.jpeg	1	0	34.88913611	-83.67478056	Trillium vaseyi
115202856	4/29/22	alanleiserson	research	https://www.inaturalist.org/observations/115202856	https://static.inaturalist.org/photos/194460292/medium.jpeg	1	0	35.68643203	-83.50686818	Trillium vaseyi
115210343	5/3/22	worldbridger	research	https://www.inaturalist.org/observations/115210343	https://static.inaturalist.org/photos/194471952/medium.jpg	1	0	35.35880333	-83.93061167	Trillium vaseyi
115247473	5/3/22	anaturalist68	research	https://www.inaturalist.org/observations/115247473	https://inaturalist-open-data.s3.amazonaws.com/photos/194541380/medium.jpeg	1	0	35.39762856	-83.34653849	Trillium vaseyi
115252821	5/3/22	michael_campbell865	research	https://www.inaturalist.org/observations/115252821	https://static.inaturalist.org/photos/194545845/medium.jpeg	1	0	35.729323	-83.40489397	Trillium vaseyi
115257825	5/3/22	lark_heston	research	https://www.inaturalist.org/observations/115257825	https://static.inaturalist.org/photos/194555384/medium.jpg	1	0	35.72937879	-83.40527623	Trillium vaseyi
115272036	5/3/22	korrinbishop	research	https://www.inaturalist.org/observations/115272036	https://static.inaturalist.org/photos/194581500/medium.jpeg	1	0	35.63141224	-83.87560458	Trillium vaseyi		0
115449395	5/4/22	melaniewilliams	research	https://www.inaturalist.org/observations/115449395	https://static.inaturalist.org/photos/194840697/medium.jpeg	1	0	36.0231369	-84.2802374	Trillium vaseyi
115504180	5/4/22	tomandjill	research	https://www.inaturalist.org/observations/115504180	https://inaturalist-open-data.s3.amazonaws.com/photos/194937923/medium.jpeg	1	0	35.6404377	-83.0571582	Trillium vaseyi		0
115669806	5/4/22	nataliarivera2	research	https://www.inaturalist.org/observations/115669806	https://static.inaturalist.org/photos/195223731/medium.jpg	1	0	35.29443667	-82.81398833	Trillium vaseyi
115673022	5/4/22	naturewithgabe	research	https://www.inaturalist.org/observations/115673022	https://inaturalist-open-data.s3.amazonaws.com/photos/195229757/medium.jpg	1	0	35.20078091	-82.85663616	Trillium vaseyi
115709610	5/3/22	hollyamato	research	https://www.inaturalist.org/observations/115709610	https://static.inaturalist.org/photos/195292507/medium.jpeg	1	0	35.60818611	-83.33303056	Trillium vaseyi
115730405	5/3/22	mdunlavey	research	https://www.inaturalist.org/observations/115730405	https://static.inaturalist.org/photos/195327189/medium.jpg	1	0	35.07460833	-83.46991667	Trillium vaseyi		0
115746724	5/4/22	ladyroseeyes	research	https://www.inaturalist.org/observations/115746724	https://inaturalist-open-data.s3.amazonaws.com/photos/195354453/medium.jpeg	1	0	34.7598798	-83.71190752	Trillium vaseyi		1
115746829	5/4/22	ladyroseeyes	research	https://www.inaturalist.org/observations/115746829	https://inaturalist-open-data.s3.amazonaws.com/photos/195354663/medium.jpeg	2	0	34.76178147	-83.71215136	Trillium vaseyi		1
115779845	4/24/22	drbh2o	research	https://www.inaturalist.org/observations/115779845	https://inaturalist-open-data.s3.amazonaws.com/photos/195404964/medium.jpg	1	0	35.688795	-83.48018667	Trillium vaseyi		0
115805191	5/6/22	rsowton	research	https://www.inaturalist.org/observations/115805191	https://inaturalist-open-data.s3.amazonaws.com/photos/195448574/medium.jpg	1	0	34.90638983	-83.41245136	Trillium vaseyi		1
115830883	4/29/22	lukearmstrong	research	https://www.inaturalist.org/observations/115830883	https://inaturalist-open-data.s3.amazonaws.com/photos/195491590/medium.jpeg	1	0	34.95989134	-82.82086666	Trillium vaseyi		1
115900771	4/30/22	annwf	research	https://www.inaturalist.org/observations/115900771	https://inaturalist-open-data.s3.amazonaws.com/photos/195603471/medium.jpeg	1	0	35.5836919	-83.37005705	Trillium vaseyi
115900772	4/30/22	annwf	research	https://www.inaturalist.org/observations/115900772	https://inaturalist-open-data.s3.amazonaws.com/photos/195603438/medium.jpeg	2	0	35.58145816	-83.36868376	Trillium vaseyi		0
115941456	5/2/22	aftonhelen	research	https://www.inaturalist.org/observations/115941456	https://inaturalist-open-data.s3.amazonaws.com/photos/195676634/medium.jpeg	1	0	35.6124	-83.85580556	Trillium vaseyi
115941589	5/2/22	aftonhelen	research	https://www.inaturalist.org/observations/115941589	https://inaturalist-open-data.s3.amazonaws.com/photos/195676953/medium.jpeg	1	0	35.62245278	-83.86606667	Trillium vaseyi
115942682	5/7/22	stonemtnhiker	research	https://www.inaturalist.org/observations/115942682	https://inaturalist-open-data.s3.amazonaws.com/photos/195679263/medium.jpg	1	0	34.81971167	-84.46880333	Trillium vaseyi
115958631	5/7/22	ethanbaldwin	research	https://www.inaturalist.org/observations/115958631	https://static.inaturalist.org/photos/195707302/medium.jpg	2	0	35.74430833	-83.119475	Trillium vaseyi		0
115976126	5/1/22	annkatrinrose	research	https://www.inaturalist.org/observations/115976126	https://inaturalist-open-data.s3.amazonaws.com/photos/195726136/medium.jpg	2	0	35.5614108	-83.31143827	Trillium vaseyi		1
115978594	5/7/22	sueceru	research	https://www.inaturalist.org/observations/115978594	https://inaturalist-open-data.s3.amazonaws.com/photos/195741144/medium.jpg	1	0	35.25758333	-83.95373667	Trillium vaseyi		1
115996709	5/7/22	orion-	research	https://www.inaturalist.org/observations/115996709	https://inaturalist-open-data.s3.amazonaws.com/photos/195774813/medium.jpeg	2	0	34.73607502	-83.92990283	Trillium vaseyi		0
116012365	5/7/22	dyork97	research	https://www.inaturalist.org/observations/116012365	https://inaturalist-open-data.s3.amazonaws.com/photos/195801445/medium.jpg	1	0	35.1113428	-83.79813835	Trillium vaseyi		1
116125687	5/8/22	gwoody	research	https://www.inaturalist.org/observations/116125687	https://inaturalist-open-data.s3.amazonaws.com/photos/195998292/medium.jpg	1	0	35.36642578	-83.26864989	Trillium vaseyi		1
116126833	5/1/22	annkatrinrose	research	https://www.inaturalist.org/observations/116126833	https://inaturalist-open-data.s3.amazonaws.com/photos/195967154/medium.jpg	2	0	35.5703003	-83.30999859	Trillium vaseyi		0
116128150	5/8/22	gwoody	research	https://www.inaturalist.org/observations/116128150	https://inaturalist-open-data.s3.amazonaws.com/photos/195998108/medium.jpg	1	0	35.36640327	-83.26860546	Trillium vaseyi		0
116135263	5/7/22	alivenfree76	research	https://www.inaturalist.org/observations/116135263	https://inaturalist-open-data.s3.amazonaws.com/photos/196010281/medium.jpeg	1	0	35.35895181	-83.92908175	Trillium vaseyi		0
116147669	5/8/22	fordor	research	https://www.inaturalist.org/observations/116147669	https://inaturalist-open-data.s3.amazonaws.com/photos/196031035/medium.jpg	1	0	35.36185645	-83.16989099	Trillium vaseyi		1
116200215	5/8/22	karenlee1	research	https://www.inaturalist.org/observations/116200215	https://static.inaturalist.org/photos/196122535/medium.jpg	1	0	35.23978962	-82.5767485	Trillium vaseyi		1
116295773	5/3/22	aeboyd	research	https://www.inaturalist.org/observations/116295773	https://static.inaturalist.org/photos/196295778/medium.jpg	1	0	35.31149167	-82.77864167	Trillium vaseyi		1
116332357	5/5/22	pitcherplantpower	research	https://www.inaturalist.org/observations/116332357	https://inaturalist-open-data.s3.amazonaws.com/photos/196360445/medium.jpg	1	0	34.65416057	-84.18632728	Trillium vaseyi		1
116342096	5/8/22	katekrones	research	https://www.inaturalist.org/observations/116342096	https://static.inaturalist.org/photos/196377880/medium.jpeg	1	0	35.039994	-82.85518397	Trillium vaseyi
116344695	5/7/22	tw865	research	https://www.inaturalist.org/observations/116344695	https://inaturalist-open-data.s3.amazonaws.com/photos/196382366/medium.jpeg	2	0	35.63701979	-83.73679049	Trillium vaseyi
116425764	5/10/22	cavediver	research	https://www.inaturalist.org/observations/116425764	https://inaturalist-open-data.s3.amazonaws.com/photos/196529276/medium.jpg	2	0	35.29436542	-83.67365239	Trillium vaseyi		1
116427540	4/30/22	annkatrinrose	research	https://www.inaturalist.org/observations/116427540	https://inaturalist-open-data.s3.amazonaws.com/photos/196527929/medium.jpg	1	0	35.58379549	-83.36761353	Trillium vaseyi
116442218	5/8/22	jennifer_fowler	research	https://www.inaturalist.org/observations/116442218	https://static.inaturalist.org/photos/196557111/medium.jpg	1	0	35.54003833	-83.44561167	Trillium vaseyi
116592839	5/11/22	octoberjulie	research	https://www.inaturalist.org/observations/116592839	https://inaturalist-open-data.s3.amazonaws.com/photos/196982313/medium.jpg	2	0	34.83535221	-83.65913008	Trillium vaseyi		1
116599534	5/11/22	mjpapay	research	https://www.inaturalist.org/observations/116599534	https://inaturalist-open-data.s3.amazonaws.com/photos/196834545/medium.jpeg	2	0	35.06569233	-83.45705795	Trillium vaseyi
116617239	5/11/22	jenhop60	research	https://www.inaturalist.org/observations/116617239	https://inaturalist-open-data.s3.amazonaws.com/photos/196866298/medium.jpg	1	0	35.37040862	-83.70467113	Trillium vaseyi
116636637	5/10/22	jakelly	research	https://www.inaturalist.org/observations/116636637	https://inaturalist-open-data.s3.amazonaws.com/photos/196901897/medium.jpg	1	0	35.34603	-82.76445	Trillium vaseyi
116653253	4/28/22	bjones7777	research	https://www.inaturalist.org/observations/116653253	https://inaturalist-open-data.s3.amazonaws.com/photos/196934244/medium.jpeg	1	0	35.68065043	-83.49008989	Trillium vaseyi
116693268	4/30/22	annkatrinrose	research	https://www.inaturalist.org/observations/116693268	https://inaturalist-open-data.s3.amazonaws.com/photos/196998585/medium.jpg	1	0	35.57859801	-83.37448205	Trillium vaseyi
116704483	5/12/22	pwlycett	research	https://www.inaturalist.org/observations/116704483	https://inaturalist-open-data.s3.amazonaws.com/photos/197023118/medium.jpg	1	0	34.73902167	-83.92465333	Trillium vaseyi
116705121	5/8/22	nemckay	research	https://www.inaturalist.org/observations/116705121	https://inaturalist-open-data.s3.amazonaws.com/photos/197023985/medium.jpg	1	0	35.26054596	-82.75717812	Trillium vaseyi
116730165	5/12/22	margbrown	research	https://www.inaturalist.org/observations/116730165	https://inaturalist-open-data.s3.amazonaws.com/photos/197068983/medium.jpg	2	0	35.23778	-82.57843	Trillium vaseyi		1
116730340	5/12/22	prankfarsons	research	https://www.inaturalist.org/observations/116730340	https://inaturalist-open-data.s3.amazonaws.com/photos/197069287/medium.jpg	1	0	35.23821667	-82.579955	Trillium vaseyi
116739273	5/12/22	fggibbs	research	https://www.inaturalist.org/observations/116739273	https://inaturalist-open-data.s3.amazonaws.com/photos/197084384/medium.jpeg	1	0	35.6129317	-82.5673697	Trillium vaseyi
116755162	5/12/22	beesbruh	research	https://www.inaturalist.org/observations/116755162	https://inaturalist-open-data.s3.amazonaws.com/photos/197111570/medium.jpg	1	0	34.63541167	-83.71790333	Trillium vaseyi
116783720	5/11/22	richard972	research	https://www.inaturalist.org/observations/116783720	https://static.inaturalist.org/photos/197164487/medium.jpeg	1	0	35.4188957	-83.2422958	Trillium vaseyi
116786901	4/28/22	bjones7777	research	https://www.inaturalist.org/observations/116786901	https://inaturalist-open-data.s3.amazonaws.com/photos/197168420/medium.jpeg	1	0	35.58180618	-83.37193673	Trillium vaseyi
116788516	4/27/22	hansecj	research	https://www.inaturalist.org/observations/116788516	https://static.inaturalist.org/photos/197173179/medium.jpg	1	0	35.72232232	-83.55998164	Trillium vaseyi		1
116818949	5/12/22	dianawd	research	https://www.inaturalist.org/observations/116818949	https://inaturalist-open-data.s3.amazonaws.com/photos/197226719/medium.jpg	1	0	35.71723	-83.41102	Trillium vaseyi		1
116832757	5/7/22	warblewhileyouwork	research	https://www.inaturalist.org/observations/116832757	https://inaturalist-open-data.s3.amazonaws.com/photos/197249878/medium.jpeg	2	0	35.27561569	-82.78172302	Trillium vaseyi		0
116839455	5/12/22	bisloux	research	https://www.inaturalist.org/observations/116839455	https://inaturalist-open-data.s3.amazonaws.com/photos/197261117/medium.jpg	1	0	35.61397167	-83.08411383	Trillium vaseyi		1
116891497	5/13/22	jessee2	research	https://www.inaturalist.org/observations/116891497	https://static.inaturalist.org/photos/197351420/medium.jpeg	1	0	35.405517	-83.42073897	Trillium vaseyi		1
116958754	5/13/22	naturaltone	research	https://www.inaturalist.org/observations/116958754	https://inaturalist-open-data.s3.amazonaws.com/photos/197482868/medium.jpg	1	0	35.37878869	-83.56886205	Trillium vaseyi		0
117053543	5/14/22	captainnatureman	research	https://www.inaturalist.org/observations/117053543	https://static.inaturalist.org/photos/197639685/medium.jpeg	1	0	34.88235908	-83.34856608	Trillium vaseyi		1
117086954	4/30/22	clairejarvis	research	https://www.inaturalist.org/observations/117086954	https://static.inaturalist.org/photos/197701293/medium.jpeg	2	0	34.9029015	-83.6710648	Trillium vaseyi		0
117172583	5/15/22	kristenlemaster	research	https://www.inaturalist.org/observations/117172583	https://static.inaturalist.org/photos/197854282/medium.jpg	1	0	34.814245	-84.37597833	Trillium vaseyi		0
117199198	5/15/22	lschroth	research	https://www.inaturalist.org/observations/117199198	https://inaturalist-open-data.s3.amazonaws.com/photos/201662771/medium.jpg	1	0	34.9078084	-83.41539468	Trillium vaseyi		1
117204847	5/13/22	librarywerewolf	research	https://www.inaturalist.org/observations/117204847	https://inaturalist-open-data.s3.amazonaws.com/photos/197912268/medium.jpg	1	0	35.59344167	-83.63207167	Trillium vaseyi		1
117222534	5/15/22	ip_ale	research	https://www.inaturalist.org/observations/117222534	https://static.inaturalist.org/photos/197942990/medium.jpg	1	0	35.29367833	-82.77756333	Trillium vaseyi
117326913	5/13/22	gaforestwatch	research	https://www.inaturalist.org/observations/117326913	https://inaturalist-open-data.s3.amazonaws.com/photos/198130259/medium.jpeg	1	0	34.77083056	-83.95776389	Trillium vaseyi		1
117363496	5/14/22	lindabl123	research	https://www.inaturalist.org/observations/117363496	https://inaturalist-open-data.s3.amazonaws.com/photos/198198189/medium.jpg	1	0	35.70279667	-83.38642833	Trillium vaseyi		1
117395005	5/15/22	botanylicious	research	https://www.inaturalist.org/observations/117395005	https://inaturalist-open-data.s3.amazonaws.com/photos/198248083/medium.jpg	1	0	34.7603682	-84.6954019	Trillium vaseyi
117492158	5/17/22	oridgen10	research	https://www.inaturalist.org/observations/117492158	https://static.inaturalist.org/photos/198429446/medium.jpeg	1	0	34.9939459	-84.640837	Trillium vaseyi
117623012	5/18/22	tjd10805	research	https://www.inaturalist.org/observations/117623012	https://inaturalist-open-data.s3.amazonaws.com/photos/198666393/medium.jpg	1	0	35.35961167	-82.82631667	Trillium vaseyi		1
117653976	5/18/22	anaturalist68	research	https://www.inaturalist.org/observations/117653976	https://inaturalist-open-data.s3.amazonaws.com/photos/198719676/medium.jpeg	1	0	35.58280972	-83.3689281	Trillium vaseyi		1
117667346	5/18/22	mtnman57	research	https://www.inaturalist.org/observations/117667346	https://inaturalist-open-data.s3.amazonaws.com/photos/198744507/medium.jpg	1	0	35.68111947	-83.46515553	Trillium vaseyi
117743790	5/19/22	tnbeechnut	research	https://www.inaturalist.org/observations/117743790	https://inaturalist-open-data.s3.amazonaws.com/photos/198879874/medium.jpeg	2	0	35.38321638	-83.09432591	Trillium vaseyi		0
117770022	5/19/22	jakelly	research	https://www.inaturalist.org/observations/117770022	https://inaturalist-open-data.s3.amazonaws.com/photos/198925512/medium.jpg	1	0	35.447475	-83.062575	Trillium vaseyi		0
117847805	5/19/22	annafrisbie	research	https://www.inaturalist.org/observations/117847805	https://static.inaturalist.org/photos/199062398/medium.jpg	1	0	34.77178	-83.82803333	Trillium vaseyi		1
118036430	5/21/22	awwmail	research	https://www.inaturalist.org/observations/118036430	https://static.inaturalist.org/photos/199389553/medium.jpg	1	0	35.24679167	-82.765245	Trillium vaseyi		1
118767731	5/22/22	abbey_n	research	https://www.inaturalist.org/observations/118767731	https://static.inaturalist.org/photos/200704451/medium.jpg	1	0	35.63081333	-83.2257	Trillium vaseyi
118862578	5/15/22	jackie_blume	research	https://www.inaturalist.org/observations/118862578	https://static.inaturalist.org/photos/200873716/medium.jpeg	1	0	35.34162613	-82.78772604	Trillium vaseyi
119336554	5/29/22	michael4059	research	https://www.inaturalist.org/observations/119336554	https://static.inaturalist.org/photos/201718004/medium.jpg	1	0	35.68559167	-83.61209167	Trillium vaseyi
119531909	5/10/22	lukewarm_sound	research	https://www.inaturalist.org/observations/119531909	https://static.inaturalist.org/photos/202071656/medium.jpeg	1	0	35.2911953	-82.78324193	Trillium vaseyi
120277090	6/4/22	bassmattster	research	https://www.inaturalist.org/observations/120277090	https://static.inaturalist.org/photos/203411814/medium.jpg	1	0	35.0327195	-83.565545	Trillium vaseyi		0
120407448	5/27/22	jeffreymargreiter	research	https://www.inaturalist.org/observations/120407448	https://static.inaturalist.org/photos/203645520/medium.jpg	1	0	35.55028235	-83.12154445	Trillium vaseyi
121034525	6/5/22	grinnin	research	https://www.inaturalist.org/observations/121034525	https://inaturalist-open-data.s3.amazonaws.com/photos/204773047/medium.jpg	1	0	35.2380373	-82.5800212	Trillium vaseyi
121472594	4/30/22	melaniestowell	research	https://www.inaturalist.org/observations/121472594	https://static.inaturalist.org/photos/205552904/medium.jpeg	2	0	35.51890219	-83.31288092	Trillium vaseyi
122772778	5/10/22	henderson_nc	research	https://www.inaturalist.org/observations/122772778	https://inaturalist-open-data.s3.amazonaws.com/photos/207911385/medium.jpeg	2	0	35.04136328	-82.78830234	Trillium vaseyi		1
123172602	4/30/22	pickettpatc	research	https://www.inaturalist.org/observations/123172602	https://inaturalist-open-data.s3.amazonaws.com/photos/208634539/medium.jpeg	2	0	35.25330773	-83.94027997	Trillium vaseyi
123233242	6/24/22	jennimartin	research	https://www.inaturalist.org/observations/123233242	https://inaturalist-open-data.s3.amazonaws.com/photos/208742329/medium.jpg	1	0	35.40338878	-82.61684477	Trillium vaseyi
123608916	5/9/22	llmatt76	research	https://www.inaturalist.org/observations/123608916	https://inaturalist-open-data.s3.amazonaws.com/photos/209415545/medium.jpeg	1	0	35.65858804	-83.65811259	Trillium vaseyi
124373423	7/1/22	mjpapay	research	https://www.inaturalist.org/observations/124373423	https://inaturalist-open-data.s3.amazonaws.com/photos/210803918/medium.jpeg	2	0	35.06387537	-83.57661604	Trillium vaseyi
125719813	5/3/22	douglasx5f	research	https://www.inaturalist.org/observations/125719813	https://inaturalist-open-data.s3.amazonaws.com/photos/213229711/medium.jpg	1	0	35.51912	-83.318145	Trillium vaseyi
128102902	5/17/22	jbarreca	research	https://www.inaturalist.org/observations/128102902	https://inaturalist-open-data.s3.amazonaws.com/photos/217563995/medium.jpeg	1	0	35.35887497	-83.93026897	Trillium vaseyi
131771836	5/8/22	birdbatnerd	research	https://www.inaturalist.org/observations/131771836	https://inaturalist-open-data.s3.amazonaws.com/photos/224295493/medium.jpg	1	0	35.04008617	-82.85514167	Trillium vaseyi		1
144541669	5/22/14	mikephelps	research	https://www.inaturalist.org/observations/144541669	https://inaturalist-open-data.s3.amazonaws.com/photos/248098144/medium.jpg	1	0	34.87888833	-83.86838833	Trillium vaseyi
145268542	5/15/22	wghembree	research	https://www.inaturalist.org/observations/145268542	https://static.inaturalist.org/photos/249507265/medium.jpg	1	0	35.3690103	-82.7868667	Trillium vaseyi
145268564	5/20/22	wghembree	research	https://www.inaturalist.org/observations/145268564	https://static.inaturalist.org/photos/249507534/medium.jpg	1	0	35.0949034	-83.521665	Trillium vaseyi
146334662	5/22/14	mikephelps	research	https://www.inaturalist.org/observations/146334662	https://inaturalist-open-data.s3.amazonaws.com/photos/251561352/medium.jpg	2	0	34.87892	-83.86836	Trillium vaseyi
147581684	5/3/17	susiebell	research	https://www.inaturalist.org/observations/147581684	https://inaturalist-open-data.s3.amazonaws.com/photos/253974319/medium.jpg	1	0	35.61413833	-83.08429717	Trillium vaseyi
148074713	5/19/22	mycoweise	research	https://www.inaturalist.org/observations/148074713	https://static.inaturalist.org/photos/254919991/medium.jpg	1	0	35.19326288	-83.28697907	Trillium vaseyi
150329309	4/27/22	eric112	research	https://www.inaturalist.org/observations/150329309	https://static.inaturalist.org/photos/259193319/medium.jpg	1	0	35.52009517	-83.30975122	Trillium vaseyi
150883458	5/2/21	pilgrim123	research	https://www.inaturalist.org/observations/150883458	https://inaturalist-open-data.s3.amazonaws.com/photos/260250855/medium.jpg	1	0	34.76973316	-83.68038807	Trillium vaseyi
150884530	5/2/21	pilgrim123	research	https://www.inaturalist.org/observations/150884530	https://inaturalist-open-data.s3.amazonaws.com/photos/260252534/medium.jpg	1	0	34.76419459	-83.71251968	Trillium vaseyi
151121559	5/2/21	pilgrim123	research	https://www.inaturalist.org/observations/151121559	https://inaturalist-open-data.s3.amazonaws.com/photos/260700277/medium.jpeg	1	0	34.76331201	-83.71230024	Trillium vaseyi
152105000	5/8/21	savehawnstatepark	research	https://www.inaturalist.org/observations/152105000	https://static.inaturalist.org/photos/262538331/medium.jpeg	1	0	35.20527873	-83.95398291	Trillium vaseyi
152105077	5/8/21	savehawnstatepark	research	https://www.inaturalist.org/observations/152105077	https://static.inaturalist.org/photos/262538480/medium.jpeg	1	0	35.34252355	-83.95178628	Trillium vaseyi		1
152105176	5/8/21	savehawnstatepark	research	https://www.inaturalist.org/observations/152105176	https://static.inaturalist.org/photos/262538675/medium.jpeg	1	0	35.2861749	-83.92008898	Trillium vaseyi
153266352	4/2/23	mjkurz	research	https://www.inaturalist.org/observations/153266352	https://inaturalist-open-data.s3.amazonaws.com/photos/264693478/medium.jpeg	1	0	36.00423789	-84.27675236	Trillium vaseyi
153557768	5/7/14	michaelauger	research	https://www.inaturalist.org/observations/153557768	https://static.inaturalist.org/photos/265234522/medium.jpeg	1	0	35.61370947	-83.55315372	Trillium vaseyi
153754738	4/5/23	sbewick	research	https://www.inaturalist.org/observations/153754738	https://inaturalist-open-data.s3.amazonaws.com/photos/265597069/medium.jpg	2	0	34.66883399	-83.36744335	Trillium vaseyi
153769435	4/13/21	zroz	research	https://www.inaturalist.org/observations/153769435	https://static.inaturalist.org/photos/265625895/medium.jpg	1	0	35.5111632	-83.3033015	Trillium vaseyi
153927564	4/7/23	lbeselgroth	research	https://www.inaturalist.org/observations/153927564	https://inaturalist-open-data.s3.amazonaws.com/photos/265918189/medium.jpeg	1	0	35.11516849	-84.57898736	Trillium vaseyi		0
153969150	4/8/23	kenmayes	research	https://www.inaturalist.org/observations/153969150	https://static.inaturalist.org/photos/265991656/medium.jpg	1	0	36.00466667	-84.27523	Trillium vaseyi
154244284	4/5/23	mdunlavey	research	https://www.inaturalist.org/observations/154244284	https://static.inaturalist.org/photos/266497686/medium.jpg	1	0	35.04692951	-83.56843605	Trillium vaseyi
154268460	4/7/23	miss_fortune	research	https://www.inaturalist.org/observations/154268460	https://inaturalist-open-data.s3.amazonaws.com/photos/266541677/medium.jpg	1	0	34.46083	-84.302545	Trillium vaseyi		0
154316169	4/10/23	bec325	research	https://www.inaturalist.org/observations/154316169	https://inaturalist-open-data.s3.amazonaws.com/photos/266627419/medium.jpeg	1	0	35.280925	-82.71692222	Trillium vaseyi		1
154462684	4/9/23	heatherpratt1	research	https://www.inaturalist.org/observations/154462684	https://static.inaturalist.org/photos/266894595/medium.jpeg	1	0	35.0550876	-83.6117831	Trillium vaseyi
155051872	4/15/23	amalex5	research	https://www.inaturalist.org/observations/155051872	https://inaturalist-open-data.s3.amazonaws.com/photos/267967934/medium.jpg	1	0	34.76834167	-83.917625	Trillium vaseyi
155094422	4/15/23	daniel_benson	research	https://www.inaturalist.org/observations/155094422	https://static.inaturalist.org/photos/268047518/medium.jpeg	1	0	36.1375589	-84.4707838	Trillium vaseyi
155098306	4/15/23	captainnatureman	research	https://www.inaturalist.org/observations/155098306	https://static.inaturalist.org/photos/268055441/medium.jpeg	1	0	34.75708611	-83.22075833	Trillium vaseyi
155101797	4/15/23	captainnatureman	research	https://www.inaturalist.org/observations/155101797	https://static.inaturalist.org/photos/268062451/medium.jpeg	1	0	34.75675833	-83.21999444	Trillium vaseyi		0
155201768	4/16/23	ladyjanaye	research	https://www.inaturalist.org/observations/155201768	https://inaturalist-open-data.s3.amazonaws.com/photos/268245661/medium.jpeg	1	0	35.51034444	-83.30341389	Trillium vaseyi
155642989	4/19/23	lr35	research	https://www.inaturalist.org/observations/155642989	https://inaturalist-open-data.s3.amazonaws.com/photos/269066129/medium.jpeg	1	0	34.46416328	-84.29927282	Trillium vaseyi
155815651	4/19/23	happigolucky	research	https://www.inaturalist.org/observations/155815651	https://inaturalist-open-data.s3.amazonaws.com/photos/269376516/medium.jpg	1	0	34.88415333	-83.35240333	Trillium vaseyi
156127278	4/22/23	birdergrant	research	https://www.inaturalist.org/observations/156127278	https://inaturalist-open-data.s3.amazonaws.com/photos/269933786/medium.jpg	1	0	34.71591167	-83.80014667	Trillium vaseyi
156182865	4/22/23	symphyotrichum	research	https://www.inaturalist.org/observations/156182865	https://inaturalist-open-data.s3.amazonaws.com/photos/270040410/medium.jpg	1	0	35.09186801	-83.01536349	Trillium vaseyi		1
156367061	4/22/23	onagracie	research	https://www.inaturalist.org/observations/156367061	https://inaturalist-open-data.s3.amazonaws.com/photos/270384578/medium.jpg	1	0	35.22912847	-83.45026582	Trillium vaseyi
156376069	4/23/23	dryopteris2	research	https://www.inaturalist.org/observations/156376069	https://inaturalist-open-data.s3.amazonaws.com/photos/270402659/medium.jpg	1	0	35.360695	-83.93628	Trillium vaseyi		0
156395824	4/23/23	kdladyaly	research	https://www.inaturalist.org/observations/156395824	https://inaturalist-open-data.s3.amazonaws.com/photos/270438096/medium.jpg	1	0	35.58563667	-83.36518	Trillium vaseyi		0
156478693	4/24/23	john_arnett	research	https://www.inaturalist.org/observations/156478693	https://static.inaturalist.org/photos/270584691/medium.jpeg	1	0	34.68480889	-83.22535528	Trillium vaseyi		0
156584819	4/25/23	macpost	research	https://www.inaturalist.org/observations/156584819	https://inaturalist-open-data.s3.amazonaws.com/photos/270781576/medium.jpeg	1	0	35.63943421	-83.68825943	Trillium vaseyi
156625026	4/25/23	littlefield	research	https://www.inaturalist.org/observations/156625026	https://inaturalist-open-data.s3.amazonaws.com/photos/270852749/medium.jpg	1	0	34.93740833	-84.48481667	Trillium vaseyi
156647954	4/25/23	casey170	research	https://www.inaturalist.org/observations/156647954	https://static.inaturalist.org/photos/270894066/medium.jpeg	1	0	34.64125623	-83.72215737	Trillium vaseyi
156660302	4/24/23	rdlacker	research	https://www.inaturalist.org/observations/156660302	https://static.inaturalist.org/photos/270916830/medium.jpg	1	0	35.58352167	-83.367705	Trillium vaseyi
156669169	4/25/23	clemsonfloyd	research	https://www.inaturalist.org/observations/156669169	https://inaturalist-open-data.s3.amazonaws.com/photos/270934016/medium.jpg	1	0	35.28364167	-82.78919167	Trillium vaseyi		1
156669493	4/25/23	sarah4820	research	https://www.inaturalist.org/observations/156669493	https://static.inaturalist.org/photos/270934705/medium.jpeg	1	0	34.58228889	-84.024175	Trillium vaseyi		0
156782300	4/26/23	dhwebb	research	https://www.inaturalist.org/observations/156782300	https://static.inaturalist.org/photos/271136635/medium.jpg	2	0	35.66393107	-83.712566	Trillium vaseyi
156790513	4/25/23	laird_haynes	research	https://www.inaturalist.org/observations/156790513	https://inaturalist-open-data.s3.amazonaws.com/photos/271151093/medium.jpg	1	0	34.86527778	-84.59222222	Trillium vaseyi
156805590	4/26/23	lrussoutk	research	https://www.inaturalist.org/observations/156805590	https://inaturalist-open-data.s3.amazonaws.com/photos/271177924/medium.jpg	1	0	35.5823202	-83.3672917	Trillium vaseyi
156808581	4/26/23	juhkessa	research	https://www.inaturalist.org/observations/156808581	https://static.inaturalist.org/photos/271182803/medium.jpg	1	0	35.568175	-83.33982167	Trillium vaseyi		1
156863234	4/23/23	hollyyoung	research	https://www.inaturalist.org/observations/156863234	https://inaturalist-open-data.s3.amazonaws.com/photos/271282070/medium.jpg	1	0	35.3588296	-83.93021609	Trillium vaseyi
156900228	4/27/23	rachel_swenie	research	https://www.inaturalist.org/observations/156900228	https://static.inaturalist.org/photos/271348535/medium.jpg	1	0	35.65010529	-83.42480327	Trillium vaseyi
156948954	4/25/23	gail231	research	https://www.inaturalist.org/observations/156948954	https://static.inaturalist.org/photos/271433902/medium.jpg	1	0	35.03348883	-83.01458612	Trillium vaseyi
156950890	4/27/23	chrisdodds	research	https://www.inaturalist.org/observations/156950890	https://static.inaturalist.org/photos/271437185/medium.jpg	1	0	35.66732833	-83.6652	Trillium vaseyi
156951985	4/27/23	saw_it	research	https://www.inaturalist.org/observations/156951985	https://inaturalist-open-data.s3.amazonaws.com/photos/271439130/medium.jpg	1	0	35.58642298	-83.36456861	Trillium vaseyi
156977154	4/27/23	skrosnick	research	https://www.inaturalist.org/observations/156977154	https://static.inaturalist.org/photos/271483709/medium.jpg	1	0	35.750245	-83.20711333	Trillium vaseyi
156997633	4/27/23	edlickey	research	https://www.inaturalist.org/observations/156997633	https://static.inaturalist.org/photos/271520620/medium.jpg	1	0	35.74767167	-83.19966167	Trillium vaseyi
157003360	4/27/23	bama_botany	research	https://www.inaturalist.org/observations/157003360	https://inaturalist-open-data.s3.amazonaws.com/photos/271529554/medium.jpg	1	0	35.58373222	-83.36770521	Trillium vaseyi
157071598	4/27/23	willkuhn	research	https://www.inaturalist.org/observations/157071598	https://inaturalist-open-data.s3.amazonaws.com/photos/271636036/medium.jpeg	1	0	35.7501422	-83.2070736	Trillium vaseyi
157276225	4/28/23	imcurious	research	https://www.inaturalist.org/observations/157276225	https://inaturalist-open-data.s3.amazonaws.com/photos/271953517/medium.jpg	1	0	35.66404669	-83.7125626	Trillium vaseyi
157313506	4/28/23	nparrish	research	https://www.inaturalist.org/observations/157313506	https://inaturalist-open-data.s3.amazonaws.com/photos/272012257/medium.jpg	1	0	35.67121024	-83.57912964	Trillium vaseyi
157395489	4/28/23	smnoble	research	https://www.inaturalist.org/observations/157395489	https://static.inaturalist.org/photos/272149128/medium.jpg	1	0	35.72619144	-83.40642234	Trillium vaseyi
157443136	4/19/23	radbackedsalamander	research	https://www.inaturalist.org/observations/157443136	https://inaturalist-open-data.s3.amazonaws.com/photos/272137055/medium.jpeg	1	0	35.28871146	-83.67906216	Trillium vaseyi		0
157608254	4/29/23	nparrish	research	https://www.inaturalist.org/observations/157608254	https://inaturalist-open-data.s3.amazonaws.com/photos/272530616/medium.jpg	1	0	35.66007388	-83.53551293	Trillium vaseyi
157628597	4/24/23	supertiger	research	https://www.inaturalist.org/observations/157628597	https://inaturalist-open-data.s3.amazonaws.com/photos/272500320/medium.jpg	1	0	34.81758016	-84.56529089	Trillium vaseyi
157628610	4/24/23	supertiger	research	https://www.inaturalist.org/observations/157628610	https://inaturalist-open-data.s3.amazonaws.com/photos/272502217/medium.jpg	1	0	34.81911275	-84.56479847	Trillium vaseyi
157628611	4/24/23	supertiger	research	https://www.inaturalist.org/observations/157628611	https://inaturalist-open-data.s3.amazonaws.com/photos/272503046/medium.jpg	1	0	34.81921845	-84.56471264	Trillium vaseyi
157628658	4/24/23	supertiger	research	https://www.inaturalist.org/observations/157628658	https://inaturalist-open-data.s3.amazonaws.com/photos/272507966/medium.jpg	1	0	34.82437214	-84.56581683	Trillium vaseyi
157631464	4/29/23	petrynorris	research	https://www.inaturalist.org/observations/157631464	https://inaturalist-open-data.s3.amazonaws.com/photos/272518133/medium.jpeg	1	0	35.26141357	-82.70884705	Trillium vaseyi		1
157684958	4/29/23	sonelvis	research	https://www.inaturalist.org/observations/157684958	https://inaturalist-open-data.s3.amazonaws.com/photos/272601870/medium.jpg	1	0	35.27914667	-82.82408	Trillium vaseyi
157713693	4/28/23	ladyjanaye	research	https://www.inaturalist.org/observations/157713693	https://inaturalist-open-data.s3.amazonaws.com/photos/272646853/medium.jpeg	1	0	35.18156389	-83.43478333	Trillium vaseyi
157719943	4/29/23	anandadaydream	research	https://www.inaturalist.org/observations/157719943	https://inaturalist-open-data.s3.amazonaws.com/photos/272656921/medium.jpeg	1	0	35.23813497	-82.57923397	Trillium vaseyi
157744614	4/29/23	jakelly	research	https://www.inaturalist.org/observations/157744614	https://inaturalist-open-data.s3.amazonaws.com/photos/272696783/medium.jpg	1	0	35.27579167	-82.78196167	Trillium vaseyi		1
157830646	4/29/23	violetii	research	https://www.inaturalist.org/observations/157830646	https://static.inaturalist.org/photos/272838228/medium.jpeg	1	0	35.58643518	-83.36470428	Trillium vaseyi		1
157832964	4/29/23	violetii	research	https://www.inaturalist.org/observations/157832964	https://static.inaturalist.org/photos/272841693/medium.jpeg	1	0	35.58368727	-83.36785952	Trillium vaseyi
157848826	4/29/23	agsulliv	research	https://www.inaturalist.org/observations/157848826	https://inaturalist-open-data.s3.amazonaws.com/photos/272867078/medium.jpg	1	0	35.67103667	-83.48308667	Trillium vaseyi
157866321	4/29/23	camcc	research	https://www.inaturalist.org/observations/157866321	https://inaturalist-open-data.s3.amazonaws.com/photos/272896833/medium.jpg	1	0	35.66398048	-83.71257901	Trillium vaseyi
157875000	4/29/23	elisabeth48	research	https://www.inaturalist.org/observations/157875000	https://static.inaturalist.org/photos/272915106/medium.jpg	1	0	35.66396333	-83.71258667	Trillium vaseyi
157877421	4/26/23	zirick	research	https://www.inaturalist.org/observations/157877421	https://inaturalist-open-data.s3.amazonaws.com/photos/272892366/medium.jpeg	1	0	35.51881	-83.31996333	Trillium vaseyi		0
157898158	4/29/23	harriseli195	research	https://www.inaturalist.org/observations/157898158	https://inaturalist-open-data.s3.amazonaws.com/photos/272951197/medium.jpg	1	0	35.663875	-83.71250833	Trillium vaseyi
157898443	4/29/23	harriseli195	research	https://www.inaturalist.org/observations/157898443	https://inaturalist-open-data.s3.amazonaws.com/photos/272951790/medium.jpg	1	0	35.66386333	-83.71254667	Trillium vaseyi
157942488	4/28/23	woodbridge	research	https://www.inaturalist.org/observations/157942488	https://inaturalist-open-data.s3.amazonaws.com/photos/273025112/medium.jpg	1	0	35.09440773	-83.52190456	Trillium vaseyi
157942538	4/29/23	joshuadobbs99	research	https://www.inaturalist.org/observations/157942538	https://static.inaturalist.org/photos/273025254/medium.jpeg	1	0	34.781075	-84.31565278	Trillium vaseyi		1
158033278	4/29/23	joeyshaw	research	https://www.inaturalist.org/observations/158033278	https://inaturalist-open-data.s3.amazonaws.com/photos/273168599/medium.jpg	2	0	35.74765333	-83.199705	Trillium vaseyi
158095801	4/29/23	michaelwall	research	https://www.inaturalist.org/observations/158095801	https://inaturalist-open-data.s3.amazonaws.com/photos/273245315/medium.jpg	1	0	35.40311667	-83.08864722	Trillium vaseyi
158351930	4/30/23	cporternc	research	https://www.inaturalist.org/observations/158351930	https://static.inaturalist.org/photos/273681566/medium.jpg	1	0	35.06869384	-83.4554678	Trillium vaseyi
158358903	4/29/23	lrussoutk	research	https://www.inaturalist.org/observations/158358903	https://inaturalist-open-data.s3.amazonaws.com/photos/273689448/medium.jpeg	1	0	35.74787391	-83.19913759	Trillium vaseyi
158363242	4/30/23	keysbirdgirl	research	https://www.inaturalist.org/observations/158363242	https://inaturalist-open-data.s3.amazonaws.com/photos/273699734/medium.jpeg	1	0	35.21905741	-84.10890173	Trillium vaseyi
158463921	4/29/23	alainakrakowiak	research	https://www.inaturalist.org/observations/158463921	https://inaturalist-open-data.s3.amazonaws.com/photos/273864584/medium.jpeg	1	0	35.58646944	-83.36457222	Trillium vaseyi
158617379	4/25/23	krkimray	research	https://www.inaturalist.org/observations/158617379	https://inaturalist-open-data.s3.amazonaws.com/photos/274093981/medium.jpeg	1	0	35.66144253	-83.71178723	Trillium vaseyi
158705799	4/30/23	alainakrakowiak	research	https://www.inaturalist.org/observations/158705799	https://inaturalist-open-data.s3.amazonaws.com/photos/274240841/medium.jpeg	1	0	35.68109722	-83.49265833	Trillium vaseyi		1
158790573	4/30/23	alainakrakowiak	research	https://www.inaturalist.org/observations/158790573	https://inaturalist-open-data.s3.amazonaws.com/photos/274376794/medium.jpeg	1	0	35.66396111	-83.71242222	Trillium vaseyi
159011240	4/30/23	kaw_nh	research	https://www.inaturalist.org/observations/159011240	https://inaturalist-open-data.s3.amazonaws.com/photos/274728707/medium.jpg	1	0	35.472775	-83.433145	Trillium vaseyi		1
159015209	4/26/23	jolspin	research	https://www.inaturalist.org/observations/159015209	https://inaturalist-open-data.s3.amazonaws.com/photos/274735502/medium.jpg	1	0	35.663895	-83.7126	Trillium vaseyi
159166478	4/25/23	linkmdavis	research	https://www.inaturalist.org/observations/159166478	https://inaturalist-open-data.s3.amazonaws.com/photos/274964627/medium.jpg	1	0	35.3265409	-83.1220074	Trillium vaseyi
159166482	4/25/23	linkmdavis	research	https://www.inaturalist.org/observations/159166482	https://inaturalist-open-data.s3.amazonaws.com/photos/274964657/medium.jpg	1	0	35.3265409	-83.1220074	Trillium vaseyi
159182812	4/26/23	linkmdavis	research	https://www.inaturalist.org/observations/159182812	https://inaturalist-open-data.s3.amazonaws.com/photos/275002754/medium.jpg	1	0	35.0944121	-83.5158335	Trillium vaseyi
159188571	5/2/23	maybknot	research	https://www.inaturalist.org/observations/159188571	https://static.inaturalist.org/photos/275027230/medium.jpeg	1	0	34.88388889	-83.35215833	Trillium vaseyi		1
159316560	4/30/23	willkuhn	research	https://www.inaturalist.org/observations/159316560	https://inaturalist-open-data.s3.amazonaws.com/photos/275251401/medium.jpeg	1	0	35.6857729	-83.4973049	Trillium vaseyi
159509288	4/29/21	brutledge	research	https://www.inaturalist.org/observations/159509288	https://inaturalist-open-data.s3.amazonaws.com/photos/275592159/medium.jpeg	1	0	34.73981259	-83.93685512	Trillium vaseyi
159540617	5/3/23	govatski	research	https://www.inaturalist.org/observations/159540617	https://inaturalist-open-data.s3.amazonaws.com/photos/275648626/medium.jpg	1	0	34.76332833	-83.71240333	Trillium vaseyi		1
159724557	4/26/23	hansecj	research	https://www.inaturalist.org/observations/159724557	https://static.inaturalist.org/photos/275977509/medium.jpg	1	0	35.58540066	-83.36485799	Trillium vaseyi
159873943	5/5/23	bb109	research	https://www.inaturalist.org/observations/159873943	https://static.inaturalist.org/photos/276248570/medium.jpeg	1	0	34.65637806	-84.10536415	Trillium vaseyi
159947965	5/5/23	whitney63	research	https://www.inaturalist.org/observations/159947965	https://static.inaturalist.org/photos/276368748/medium.jpeg	1	0	34.81800556	-83.77668333	Trillium vaseyi		1
159992944	5/5/23	kelsey_camille	research	https://www.inaturalist.org/observations/159992944	https://static.inaturalist.org/photos/276451362/medium.jpeg	1	0	34.9065184	-83.4076736	Trillium vaseyi
160208337	5/6/23	sharleen_j	research	https://www.inaturalist.org/observations/160208337	https://inaturalist-open-data.s3.amazonaws.com/photos/276834547/medium.jpeg	1	0	34.96010278	-82.820525	Trillium vaseyi
160342867	5/7/23	running_naturalist	research	https://www.inaturalist.org/observations/160342867	https://inaturalist-open-data.s3.amazonaws.com/photos/277067337/medium.jpg	1	0	34.69717	-83.98973833	Trillium vaseyi
160362768	5/7/23	alivenfree76	research	https://www.inaturalist.org/observations/160362768	https://inaturalist-open-data.s3.amazonaws.com/photos/277103553/medium.jpeg	1	0	35.88007018	-84.81105678	Trillium vaseyi		0
160386826	4/26/23	hansecj	research	https://www.inaturalist.org/observations/160386826	https://static.inaturalist.org/photos/277145936/medium.jpg	1	0	35.58416167	-83.36705833	Trillium vaseyi
